# Supplementary material for: SWIM tool application to expression data of glioblastoma stem-like cell lines, corresponding primary tumors and conventional glioma cell lines
Source: BMC Bioinformatics. 2018 Nov 30;19(Suppl 15):436. doi: 10.1186/s12859-018-2421-x (PMC6266956; doi:10.1186/s12859-018-2421-x)
Supplement: Supplementary file 1 — Table. GBM differentially expressed genes for Schulte et al. dataset [25]. The table reports the list of the statistically significant (adjusted p-value <0.05) DEGs in Official Gene Symbols identified by SWIM in human GBM dataset analyzed in the present study; the p-values resulted from an unpaired two-tailed Student t-test; the adjusted p-values; the fold-change values; the DEGs expression direction (up/down in GSf and tumors); the percentage of the up- and down-regulated DEGs in a pie chart visualization. (XLSX 76 kb) [file 12859_2018_2421_MOESM1_ESM.xlsx]

## Sheet: stats-DEGs
gene	pvalue	fdr	mean TumorGSf	mean Conventional	ratio (TumorGSf/Conventional)	direction		Counts	Direction
MAGEA6	1.8e-09	1.84e-08	1.88551	7.56494	0.336898	DOWN		287	DOWN in Gsf and Tumors
MAGEA3	7.07e-09	6.16e-08	2.17376	7.49066	0.373794	DOWN		500	UP in GSf and Tumors
CLMP	2.48e-14	9.69e-13	2.31222	7.49528	0.38989	DOWN
EVA1A	1.73e-23	1.13e-20	2.33541	7.45478	0.3945	DOWN
VEGFC	1.23e-15	6.72e-14	2.75435	8.4047	0.399199	DOWN
MME	9.35e-13	2.46e-11	2.37957	7.34138	0.405157	DOWN
KRT18	1.81e-09	1.86e-08	2.51929	7.65947	0.406409	DOWN
MAGEA12	8.96e-08	6.13e-07	1.74312	5.70163	0.409321	DOWN
THBS1	5.59e-19	8.02e-17	2.6831	7.95456	0.411309	DOWN
FHL2	8.56e-25	1.05e-21	3.51039	9.89806	0.413871	DOWN
MICB	3.6e-24	3.14e-21	2.80409	8.13122	0.416602	DOWN
LOXL1-AS1	3.21e-14	1.22e-12	2.18674	6.64029	0.417096	DOWN
POPDC3	3.57e-11	5.89e-10	2.54791	7.48556	0.418112	DOWN
SEMA3C	2.84e-20	6.2e-18	3.07602	8.71379	0.419612	DOWN
IL7R	4.85e-13	1.37e-11	2.53703	7.29276	0.42652	DOWN
ALPK2	1.04e-11	2.01e-10	2.28363	6.4843	0.438735	DOWN
AMIGO2	5.74e-17	4.87e-15	3.88001	10.0332	0.442301	DOWN
HS3ST3A1	1.7e-11	3.06e-10	2.60467	7.13165	0.443289	DOWN
LINC00973	3e-09	2.9e-08	2.00099	5.62575	0.452928	DOWN
MET	8.48e-19	1.16e-16	2.53274	6.68786	0.459522	DOWN
TMEM200A	3.12e-07	1.86e-06	2.14373	5.82569	0.460573	DOWN
PTGFR	3.25e-10	4.09e-09	2.09381	5.71019	0.461061	DOWN
PRR16	1.69e-13	5.35e-12	2.30017	6.13003	0.462856	DOWN
AGPAT9	1.59e-16	1.14e-14	3.14859	7.93769	0.464168	DOWN
NEXN	9.38e-15	4.1e-13	2.80213	7.18623	0.464455	DOWN
MMP3	2.78e-07	1.69e-06	2.017	5.43782	0.468637	DOWN
EDIL3	1.77e-16	1.24e-14	3.08547	7.66361	0.471566	DOWN
DKK1	1.01e-08	8.47e-08	3.67211	8.82085	0.475734	DOWN
FBN1	3.06e-16	1.97e-14	3.25354	7.93574	0.476015	DOWN
TFAP2C	1.5e-12	3.7e-11	2.21812	5.71854	0.478991	DOWN
MMP1	1.06e-06	5.51e-06	2.39492	6.07605	0.479777	DOWN
MLPH	2.02e-10	2.69e-09	2.67836	6.64426	0.481193	DOWN
COL6A3	5.78e-07	3.21e-06	3.53159	8.41668	0.48123	DOWN
LRIG3	1.69e-17	1.66e-15	2.91694	7.03055	0.487755	DOWN
FXYD5	1.3e-16	9.59e-15	3.8751	8.9644	0.489252	DOWN
PROCR	1.19e-25	1.66e-22	3.74123	8.59911	0.493924	DOWN
CPA4	5.51e-10	6.53e-09	2.64816	6.3853	0.493975	DOWN
COL12A1	1.54e-14	6.3e-13	2.47177	6.01031	0.495238	DOWN
IGFBP6	5.06e-13	1.42e-11	3.51023	8.07742	0.496862	DOWN
CDC42EP3	5.18e-17	4.46e-15	3.9925	9.026	0.497955	DOWN
STC2	9.19e-12	1.8e-10	3.35811	7.73976	0.498653	DOWN
MAGEA1	1.07e-06	5.56e-06	1.77701	4.56217	0.499267	DOWN
RBM24	1.44e-10	1.99e-09	2.76275	6.52947	0.499737	DOWN
TOX2	1.87e-09	1.91e-08	2.77156	6.5268	0.501085	DOWN
AKR1C3	6.46e-08	4.57e-07	3.46237	7.87336	0.502895	DOWN
APOBEC3B	9.85e-17	7.56e-15	4.6471	10.2165	0.503461	DOWN
CD55	2.58e-12	5.99e-11	3.05577	7.01389	0.506093	DOWN
PMAIP1	2.83e-11	4.81e-10	4.12428	9.11881	0.506411	DOWN
GLT8D2	1.26e-12	3.18e-11	2.86619	6.62698	0.506909	DOWN
LOC100132891	2.62e-08	2.03e-07	2.12376	5.15642	0.5074	DOWN
TFPI2	3.1e-07	1.85e-06	3.06773	6.98618	0.509346	DOWN
FOSL1	7.53e-17	6.07e-15	4.14771	9.03314	0.513071	DOWN
LOX	1.92e-10	2.57e-09	4.03207	8.73596	0.516854	DOWN
AIM1	2.34e-11	4.08e-10	2.883	6.51127	0.516957	DOWN
LOC100131262	2.37e-20	5.39e-18	3.26293	7.15966	0.52244	DOWN
KRT80	6.22e-09	5.5e-08	2.09471	4.92122	0.522647	DOWN
ELF4	4.44e-29	9.3e-26	2.79996	6.26394	0.523127	DOWN
FAP	5.56e-08	3.99e-07	2.57811	5.83059	0.523836	DOWN
PAWR	6.39e-20	1.24e-17	2.64728	5.95898	0.524111	DOWN
ULBP2	5.84e-19	8.21e-17	3.1931	6.97871	0.525537	DOWN
ANXA3	0.000295	0.000823	1.6331	3.97805	0.528942	DOWN
MIR31HG	1.03e-08	8.63e-08	1.86704	4.41983	0.52899	DOWN
WNT5A	1.2e-14	5.08e-13	4.81053	9.9538	0.530458	DOWN
NABP1	3.1e-23	1.91e-20	3.18528	6.88411	0.530851	DOWN
TPBG	3.33e-17	3.02e-15	3.0418	6.59137	0.53242	DOWN
AKR1C2	9.69e-11	1.41e-09	2.74961	6.00862	0.534999	DOWN
ITGA4	7.36e-09	6.4e-08	2.69266	5.9015	0.535052	DOWN
TNNT1	5.09e-09	4.59e-08	2.56362	5.65825	0.535219	DOWN
IRX3	6.01e-15	2.78e-13	3.29113	6.98721	0.537251	DOWN
NTN4	8.56e-09	7.31e-08	3.2133	6.7969	0.540382	DOWN
C5orf46	1.8e-07	1.14e-06	2.71548	5.85583	0.541944	DOWN
S100A2	3.21e-14	1.22e-12	3.82717	7.90078	0.542331	DOWN
DEPDC7	1.02e-13	3.4e-12	3.42225	7.15075	0.542557	DOWN
CAV1	7.78e-10	8.82e-09	5.88246	11.6574	0.543749	DOWN
SERPINB2	2.12e-05	7.88e-05	2.31208	5.05322	0.547161	DOWN
BDNF	2.99e-11	5.04e-10	3.18564	6.61678	0.549529	DOWN
NCEH1	8.69e-20	1.61e-17	4.44508	8.86948	0.551709	DOWN
COL5A1	1.74e-11	3.13e-10	4.97019	9.8125	0.552157	DOWN
GREM1	0.00182	0.00411	2.17775	4.72971	0.55461	DOWN
MYOF	3.44e-15	1.71e-13	3.95937	7.91466	0.556316	DOWN
MYH9	2.92e-18	3.46e-16	4.53787	8.94823	0.556669	DOWN
C12orf75	1.55e-16	1.11e-14	5.40816	10.4984	0.55731	DOWN
BC017398	6.89e-10	7.95e-09	3.9568	7.85704	0.559646	DOWN
RP6-99M1.2	1.27e-13	4.14e-12	2.91907	5.99747	0.56007	DOWN
SMAGP	4.06e-18	4.65e-16	3.30452	6.68289	0.560273	DOWN
SPANXA1	4.04e-06	1.81e-05	2.75143	5.67578	0.561946	DOWN
SPANXA1	6.61e-06	2.8e-05	3.03587	6.17588	0.562421	DOWN
STEAP1	2.66e-09	2.6e-08	3.65904	7.28281	0.562495	DOWN
IGHG1	1.24e-14	5.21e-13	3.35906	6.73547	0.563516	DOWN
PPAP2C	3.96e-07	2.3e-06	2.52553	5.25206	0.563899	DOWN
CYP1B1	4.28e-08	3.15e-07	3.32517	6.64213	0.565964	DOWN
CEP55	4.99e-13	1.41e-11	5.36684	10.248	0.566044	DOWN
TRAM2	4.53e-22	1.93e-19	3.64803	7.20321	0.566612	DOWN
PLAU	1.87e-08	1.49e-07	4.20348	8.16667	0.567652	DOWN
CD70	2.59e-10	3.34e-09	3.06741	6.15879	0.56817	DOWN
CNN2	4.6e-24	3.85e-21	4.90317	9.38022	0.568694	DOWN
SMAD7	1.16e-15	6.41e-14	2.87641	5.79836	0.570197	DOWN
ECM1	1.06e-14	4.55e-13	3.98663	7.74247	0.570391	DOWN
LOXL1	5.03e-10	6.05e-09	5.73931	10.7861	0.571801	DOWN
HOXB2	3.64e-07	2.13e-06	3.05658	6.08395	0.572644	DOWN
AXL	4.71e-15	2.23e-13	3.99423	7.71416	0.573117	DOWN
COL1A2	1.87e-06	9.07e-06	4.80324	9.1116	0.573919	DOWN
INHBA	5.97e-08	4.26e-07	2.87503	5.75133	0.573965	DOWN
SPHK1	2.33e-12	5.46e-11	3.22904	6.35961	0.574629	DOWN
HMMR	4.3e-13	1.23e-11	4.87703	9.21698	0.575221	DOWN
DEPDC1	9.08e-13	2.4e-11	4.80863	9.09271	0.575527	DOWN
TENM2	1.79e-06	8.75e-06	4.16085	7.94625	0.576873	DOWN
KYNU	8.93e-09	7.6e-08	2.88684	5.72746	0.577758	DOWN
IL6	2.7e-06	1.26e-05	2.58839	5.2074	0.578084	DOWN
FLNB	5.12e-16	3.08e-14	3.60103	6.95509	0.578375	DOWN
TK1	6.29e-16	3.68e-14	4.9614	9.28333	0.579715	DOWN
ADORA2B	8.01e-15	3.55e-13	4.07243	7.7394	0.58041	DOWN
FZD6	6.04e-07	3.34e-06	3.92034	7.47587	0.580511	DOWN
BICC1	1.92e-18	2.38e-16	2.40727	4.86911	0.580543	DOWN
CD109	3.26e-19	5.13e-17	3.1321	6.0909	0.582733	DOWN
IL15	3.88e-16	2.38e-14	2.60564	5.16805	0.584567	DOWN
AOX1	1.85e-09	1.89e-08	2.47532	4.94157	0.584916	DOWN
SLC12A8	5.44e-10	6.46e-09	3.11847	6.03229	0.585651	DOWN
KRT8	7.55e-10	8.58e-09	2.63529	5.19543	0.586769	DOWN
TWIST2	1.29e-09	1.39e-08	2.55671	5.06003	0.586914	DOWN
RAB27A	6.1e-24	4.56e-21	4.1089	7.69271	0.587722	DOWN
FGF13	1.03e-06	5.38e-06	4.07846	7.6181	0.589279	DOWN
SHISA2	0.000216	0.000625	1.92122	3.93841	0.591531	DOWN
MICAL2	6.57e-15	2.99e-13	3.24221	6.15843	0.592617	DOWN
MFAP5	0.000627	0.0016	2.36631	4.67974	0.592687	DOWN
BNC2	5.84e-19	8.21e-17	2.37341	4.67617	0.594311	DOWN
WFDC21P	3.29e-07	1.95e-06	2.52912	4.931	0.595029	DOWN
CTGF	6.56e-08	4.63e-07	5.81585	10.4546	0.59503	DOWN
COL1A1	2.16e-09	2.16e-08	4.39137	8.02529	0.597363	DOWN
TWIST1	1.24e-10	1.76e-09	5.10453	9.20254	0.598334	DOWN
SGMS2	1.03e-21	3.79e-19	2.71854	5.19719	0.600036	DOWN
LHX8	0.00014	0.000425	2.2414	4.39604	0.6007	DOWN
AKR1B10	3.71e-05	0.00013	3.13874	5.88953	0.600728	DOWN
MSC	3.47e-09	3.29e-08	2.32789	4.5377	0.600952	DOWN
SYNC	2.06e-16	1.41e-14	4.95004	8.88045	0.602203	DOWN
ABLIM3	3.64e-10	4.53e-09	3.38485	6.2769	0.602571	DOWN
MST4	3.86e-07	2.24e-06	2.92773	5.51189	0.603162	DOWN
LOC100271840	2.11e-05	7.84e-05	2.03652	4.03028	0.603649	DOWN
EPHA2	8.8e-12	1.74e-10	4.04063	7.32054	0.605806	DOWN
TGFBI	3.48e-06	1.58e-05	6.69679	11.6915	0.606451	DOWN
PRSS23	3.56e-15	1.77e-13	3.77287	6.86974	0.606485	DOWN
FAM133A	9.4e-08	6.4e-07	2.65307	5.01507	0.60732	DOWN
COL8A1	7.64e-10	8.68e-09	2.85913	5.34951	0.607784	DOWN
PLCB4	3.24e-10	4.09e-09	3.03369	5.62815	0.60857	DOWN
GPR176	5.23e-16	3.13e-14	3.64979	6.63471	0.609033	DOWN
C9orf3	3.3e-13	9.76e-12	3.53193	6.43814	0.609283	DOWN
GPR1	2.95e-13	8.85e-12	2.79968	5.22682	0.610211	DOWN
MSRB3	7.34e-20	1.39e-17	3.11507	5.74317	0.610257	DOWN
HSD17B2	0.000112	0.000348	1.55616	3.18291	0.611097	DOWN
LOC101927705	3.99e-20	8.35e-18	3.46598	6.29877	0.611881	DOWN
PLAGL1	3.23e-05	0.000115	3.28415	5.98419	0.613406	DOWN
LUM	1.06e-05	4.25e-05	3.26933	5.95962	0.613443	DOWN
ITGA3	7.76e-14	2.67e-12	4.85672	8.5444	0.613628	DOWN
COL21A1	0.000198	0.000579	2.29032	4.35176	0.614811	DOWN
SLFN5	3.99e-16	2.44e-14	3.47742	6.28087	0.614957	DOWN
PSG4	3.86e-06	1.73e-05	2.46633	4.62442	0.6163	DOWN
HMCN1	8.08e-06	3.36e-05	2.53974	4.73353	0.617377	DOWN
COLEC12	0.000125	0.000384	3.84923	6.84975	0.617755	DOWN
ITGBL1	5.64e-07	3.14e-06	2.56034	4.76298	0.617794	DOWN
RGS4	1.51e-05	5.82e-05	2.73128	5.03637	0.618133	DOWN
PVRL3	3.87e-11	6.32e-10	4.76945	8.32638	0.618616	DOWN
CENPW	3.36e-13	9.89e-12	5.64951	9.72927	0.619754	DOWN
HOXB7	5.8e-08	4.15e-07	3.58695	6.37598	0.621877	DOWN
NT5DC1	5.47e-23	3.07e-20	2.80103	5.09968	0.623153	DOWN
SPANXA1	2.75e-06	1.28e-05	3.25787	5.82776	0.623612	DOWN
DAB2	1.95e-09	1.98e-08	3.61735	6.40393	0.623635	DOWN
PAPSS2	4.12e-08	3.05e-07	3.69093	6.51668	0.62407	DOWN
STXBP5	2.04e-14	8.11e-13	2.50699	4.61707	0.624345	DOWN
F2RL1	9.03e-07	4.77e-06	3.02661	5.44842	0.624433	DOWN
SDC1	1.91e-16	1.31e-14	4.20967	7.32662	0.625665	DOWN
BDKRB1	3.73e-06	1.68e-05	2.61492	4.77315	0.626162	DOWN
SLC16A7	1.57e-10	2.14e-09	2.67055	4.86058	0.626312	DOWN
CYR61	2.69e-12	6.22e-11	6.43311	10.8543	0.627037	DOWN
EDN1	2.2e-09	2.2e-08	2.83587	5.11253	0.627543	DOWN
MAGEA2	6.52e-05	0.000215	2.41007	4.43336	0.627617	DOWN
LOXL2	1.61e-19	2.81e-17	3.20243	5.69098	0.628074	DOWN
PHACTR2	6e-15	2.78e-13	3.39864	6.0032	0.62809	DOWN
PLAUR	4.78e-15	2.25e-13	4.68255	8.03124	0.62921	DOWN
LOC100506100	2.28e-13	7.02e-12	2.34512	4.31347	0.629555	DOWN
MFAP2	2.7e-05	9.77e-05	3.84127	6.68912	0.629626	DOWN
NAT1	6.79e-12	1.37e-10	3.47829	6.1066	0.630159	DOWN
TNFAIP8	1.02e-19	1.86e-17	3.23833	5.72385	0.630342	DOWN
SERPINB7	2.36e-06	1.12e-05	2.13435	3.96838	0.630859	DOWN
VANGL1	1.55e-16	1.11e-14	3.2555	5.74513	0.630899	DOWN
FOXF1	3.13e-05	0.000112	4.02973	6.96793	0.631246	DOWN
ME1	6.7e-06	2.84e-05	3.05381	5.40902	0.632516	DOWN
PLP2	5.32e-09	4.79e-08	6.38461	10.6682	0.632884	DOWN
PPAPDC1A	7.21e-07	3.9e-06	3.30123	5.79602	0.632903	DOWN
SLC14A1	0.000777	0.00193	2.80818	5.01418	0.6332	DOWN
SLC25A43	1.17e-08	9.67e-08	4.924	8.35285	0.63339	DOWN
RAC2	4.04e-06	1.81e-05	3.21937	5.66075	0.633467	DOWN
SRD5A1	1.48e-20	3.69e-18	3.70879	6.42087	0.634533	DOWN
NEIL3	1.2e-10	1.71e-09	3.54268	6.15429	0.634959	DOWN
MICA	3.79e-16	2.34e-14	4.37691	7.44785	0.636483	DOWN
SAMD11	7.86e-09	6.75e-08	2.6459	4.71375	0.638092	DOWN
L1CAM	7.79e-06	3.25e-05	3.01126	5.27918	0.63882	DOWN
GPRC5A	1.6e-08	1.3e-07	2.47734	4.44337	0.638821	DOWN
CTHRC1	0.00131	0.00308	4.12315	7.01918	0.638862	DOWN
KDELR3	2.5e-12	5.83e-11	4.08193	6.95304	0.638993	DOWN
MAN1A1	5.05e-09	4.56e-08	3.41466	5.90444	0.639394	DOWN
TCF19	1.55e-12	3.82e-11	4.40242	7.42848	0.640972	DOWN
ALDH1A3	1.05e-06	5.44e-06	2.19986	3.99218	0.640974	DOWN
HOXC6	3.19e-09	3.06e-08	4.75299	7.968	0.641502	DOWN
IL1R1	6.92e-12	1.39e-10	3.16502	5.49062	0.641699	DOWN
SVIL	9.79e-11	1.42e-09	2.83964	4.98236	0.641826	DOWN
CDC6	2.24e-09	2.23e-08	4.92476	8.22585	0.642191	DOWN
ARHGAP18	6.94e-09	6.06e-08	3.77477	6.43453	0.642243	DOWN
SPANXB1	0.000162	0.000484	2.71281	4.77843	0.64253	DOWN
CSAG2	4.52e-07	2.58e-06	2.51443	4.4683	0.642691	DOWN
DUXAP10	3.51e-08	2.64e-07	4.23992	7.14149	0.643606	DOWN
CPS1	2.38e-10	3.09e-09	3.20747	5.53589	0.643748	DOWN
PLS1	4.42e-08	3.25e-07	2.91585	5.08212	0.643831	DOWN
NGF	2.86e-06	1.32e-05	2.58012	4.55601	0.644368	DOWN
LAMB3	3.27e-08	2.48e-07	2.65265	4.66519	0.644753	DOWN
MVP	3.54e-11	5.87e-10	5.04386	8.37333	0.644793	DOWN
KCNS3	3.05e-08	2.32e-07	2.67987	4.70511	0.645013	DOWN
PITX2	1.59e-05	6.1e-05	3.5002	5.97205	0.645463	DOWN
ELL2	3.93e-13	1.14e-11	4.00646	6.75467	0.645606	DOWN
KCNN4	1.57e-11	2.86e-10	3.36449	5.75124	0.646472	DOWN
IRX1	7.84e-06	3.27e-05	3.00083	5.18684	0.646668	DOWN
SIGLEC15	0.000118	0.000365	3.09243	5.3181	0.64773	DOWN
NQO1	8.88e-15	3.91e-13	6.43068	10.4693	0.647878	DOWN
PTPRR	2.28e-07	1.41e-06	2.15055	3.85905	0.648389	DOWN
KLF5	6.31e-10	7.34e-09	3.00113	5.16591	0.648912	DOWN
SNHG18	8.08e-07	4.32e-06	3.04417	5.2314	0.648998	DOWN
SHCBP1	1.34e-09	1.43e-08	6.17811	10.0532	0.649414	DOWN
MAMDC2	4.91e-05	0.000167	2.71209	4.715	0.649534	DOWN
ITGA5	3.94e-10	4.86e-09	5.65635	9.24493	0.649721	DOWN
AKR1C1	5.23e-10	6.24e-09	2.77399	4.80776	0.649818	DOWN
TTF2	1.19e-16	8.9e-15	3.53673	5.97809	0.650138	DOWN
PHLDA2	1.36e-15	7.36e-14	2.84339	4.90847	0.650488	DOWN
ANLN	4.69e-13	1.33e-11	6.91753	11.1632	0.650939	DOWN
TBX3	1.88e-12	4.49e-11	2.41326	4.23844	0.65158	DOWN
LACTB	7.29e-22	2.88e-19	4.45904	7.36263	0.65279	DOWN
COL6A2	6.27e-09	5.54e-08	4.90166	8.04043	0.652808	DOWN
SMTN	3.1e-15	1.55e-13	3.05588	5.21276	0.652831	DOWN
PTTG3P	5.93e-10	6.95e-09	4.14189	6.86582	0.6537	DOWN
SNAI2	8.63e-09	7.36e-08	6.25238	10.0884	0.654051	DOWN
PLK1	6.25e-11	9.64e-10	4.01459	6.66393	0.65431	DOWN
SLCO1B3	0.000142	0.000431	2.21759	3.91588	0.65453	DOWN
SMAD3	2.54e-13	7.72e-12	3.5455	5.94429	0.654566	DOWN
PLK2	9.66e-15	4.21e-13	6.36396	10.2433	0.654962	DOWN
RRAS2	1.02e-19	1.86e-17	5.56389	9.02139	0.654988	DOWN
PDE1C	4.13e-07	2.38e-06	2.69216	4.63645	0.655051	DOWN
SLIT2	5.97e-08	4.26e-07	3.10443	5.2644	0.655198	DOWN
GULP1	1.48e-11	2.71e-10	3.18006	5.37566	0.655627	DOWN
DCBLD1	3.03e-15	1.52e-13	4.07093	6.73428	0.655644	DOWN
MEGF6	3.06e-06	1.41e-05	2.08439	3.70291	0.655847	DOWN
IL13RA1	5.23e-11	8.22e-10	4.82608	7.87596	0.656388	DOWN
PDLIM1	1.88e-07	1.19e-06	5.70537	9.20624	0.656987	DOWN
LOC101928916	4.74e-06	2.08e-05	6.30818	10.1229	0.657039	DOWN
FAT4	4.2e-16	2.54e-14	2.85697	4.86644	0.657463	DOWN
RIPK4	1.04e-06	5.39e-06	2.20845	3.87995	0.657476	DOWN
KRT81	1.54e-05	5.92e-05	3.86391	6.39525	0.657707	DOWN
TENM3	2.51e-15	1.3e-13	2.16463	3.8103	0.657886	DOWN
TSLP	8.96e-05	0.000285	2.66465	4.56406	0.658629	DOWN
CCPG1	1.47e-13	4.78e-12	4.52088	7.37305	0.659363	DOWN
SLITRK6	0.000276	0.000775	2.34281	4.06543	0.659926	DOWN
ANXA2P3	1.81e-13	5.69e-12	3.1235	5.24606	0.660176	DOWN
GPX8	5.51e-16	3.28e-14	6.09905	9.7449	0.66069	DOWN
APCDD1L	5.14e-05	0.000174	3.18543	5.33378	0.66081	DOWN
MIR6787	1.43e-05	5.53e-05	4.31275	7.03904	0.660869	DOWN
PERP	4.29e-20	8.82e-18	3.46278	5.74967	0.661185	DOWN
EOGT	2.11e-17	2e-15	4.54902	7.39189	0.661236	DOWN
DSG2	0.000272	0.000765	3.04674	5.1197	0.661265	DOWN
TMPRSS15	0.000592	0.00152	2.49551	4.28566	0.661319	DOWN
KRTAP1-5	0.000743	0.00186	1.91442	3.40626	0.661428	DOWN
KIF20A	2.3e-10	3.01e-09	6.0845	9.70945	0.661519	DOWN
SKA1	5.07e-12	1.07e-10	4.12891	6.75142	0.661674	DOWN
NUS1	2.68e-17	2.49e-15	5.19285	8.35025	0.662319	DOWN
NEFL	0.00151	0.00349	3.07209	5.14799	0.662345	DOWN
BCAR3	9.93e-18	1.03e-15	5.47655	8.77734	0.662404	DOWN
IRS1	7.54e-17	6.07e-15	3.41174	5.65192	0.663229	DOWN
PPP1R13L	2e-07	1.26e-06	2.73355	4.62896	0.663274	DOWN
GLIPR1	7.1e-10	8.14e-09	5.5663	8.89571	0.66355	DOWN
MASTL	1.45e-10	2e-09	5.05737	8.12533	0.663797	DOWN
SASS6	8.91e-19	1.21e-16	3.97084	6.48355	0.664235	DOWN
ATP8B1	1.37e-09	1.45e-08	3.47841	5.73949	0.664503	DOWN
TYRP1	0.000157	0.000471	1.71669	3.08777	0.664589	DOWN
ARHGAP11A	2.08e-10	2.75e-09	3.35503	5.55183	0.664704	DOWN
PLAC8	0.0106	0.0198	2.68666	4.54459	0.664911	DOWN
FAM46C	9.85e-08	6.68e-07	2.387	4.09117	0.665268	DOWN
LURAP1L	4.32e-09	3.97e-08	3.05316	5.0901	0.665533	DOWN
BAG2	5.11e-22	2.14e-19	2.91981	4.88949	0.665561	DOWN
MTFR2	3.76e-19	5.71e-17	3.03114	5.05611	0.665631	DOWN
IER3	0.00116	0.00277	4.34984	7.03463	0.665848	DOWN
GATA3	4.1e-10	5.04e-09	2.16864	3.75856	0.665881	DOWN
ATP6V0E2	3.87e-15	1.9e-13	11.3074	7.20494	1.5	UP
PDZRN4	0.000223	0.000643	3.12092	1.74703	1.50014	UP
ZNF334	6.32e-12	1.29e-10	4.38759	2.59076	1.5004	UP
NPDC1	2.34e-15	1.22e-13	9.46801	5.97363	1.50109	UP
LINC01268	0.000264	0.000746	4.23662	2.4876	1.5015	UP
NLGN1	3.49e-12	7.72e-11	7.05929	4.36628	1.50184	UP
TMOD1	2.59e-05	9.4e-05	5.60942	3.39801	1.50282	UP
FAR2P2	0.000324	0.000894	4.09523	2.38994	1.50305	UP
FCGRT	1.58e-11	2.88e-10	7.65632	4.75689	1.50364	UP
TNFSF13B	0.00279	0.00604	4.48821	2.64793	1.50447	UP
SRSF12	3.4e-12	7.55e-11	3.98339	2.31085	1.50517	UP
BMPR1B	5.24e-11	8.23e-10	4.50132	2.65386	1.50562	UP
CHST11	1.18e-13	3.9e-12	7.27347	4.48732	1.50774	UP
LRP1B	3.04e-07	1.82e-06	3.87837	2.23399	1.50847	UP
SORCS3	2.66e-06	1.24e-05	3.84239	2.21002	1.50852	UP
GPR123	2.34e-08	1.83e-07	3.09284	1.71219	1.50905	UP
GPR37L1	8.09e-07	4.33e-06	4.58473	2.69913	1.50974	UP
FGL2	0.000173	0.000512	3.79368	2.17392	1.51033	UP
LGI1	0.00131	0.00307	3.62378	2.06126	1.51042	UP
SNTG1	7.38e-09	6.41e-08	3.89815	2.24178	1.51094	UP
AF520793	1.21e-12	3.05e-11	5.25437	3.13788	1.51149	UP
MAP6	4.43e-13	1.27e-11	4.82649	2.85281	1.51227	UP
TIGD7	1.76e-18	2.21e-16	6.19578	3.75788	1.51239	UP
LAPTM5	0.00437	0.009	6.3206	3.83727	1.51337	UP
MOB3B	9.03e-11	1.33e-09	4.19904	2.43529	1.51342	UP
RP11-539L10.3	4.32e-14	1.59e-12	5.21868	3.10656	1.51433	UP
ST3GAL5	4.04e-14	1.51e-12	8.2234	5.08832	1.51493	UP
DENND2A	9.24e-17	7.19e-15	7.60076	4.67725	1.51495	UP
ARNT2	1.34e-18	1.74e-16	8.73807	5.42649	1.5153	UP
GAB2	3.4e-11	5.67e-10	6.51208	3.95547	1.51592	UP
PDZD4	1.53e-13	4.92e-12	5.09129	3.0176	1.51615	UP
CRYL1	4.81e-17	4.19e-15	6.78237	4.13209	1.51642	UP
VGF	1.83e-05	6.91e-05	5.82855	3.50095	1.51714	UP
SOX9-AS1	8.15e-14	2.8e-12	3.7705	2.14244	1.51809	UP
LINC00086	1.48e-08	1.2e-07	4.36808	2.53459	1.51873	UP
LINC01351	2.35e-05	8.66e-05	4.31505	2.4992	1.51893	UP
THBS4	1.17e-07	7.78e-07	5.52284	3.29271	1.51951	UP
LMF1	3.34e-17	3.02e-15	4.85765	2.85252	1.52047	UP
AK055981	3.32e-11	5.55e-10	5.81588	3.48207	1.5207	UP
NAPSB	0.000476	0.00125	3.35083	1.86098	1.52075	UP
CLIP2	1.08e-24	1.2e-21	9.09427	5.63731	1.52084	UP
SCUBE2	0.000756	0.00189	3.93361	2.24246	1.52156	UP
BCHE	2.28e-07	1.41e-06	9.46719	5.87879	1.52166	UP
GPR155	3.68e-12	8.1e-11	5.96366	3.57529	1.52201	UP
GATS	4.03e-10	4.96e-09	4.73403	2.76541	1.52282	UP
C3AR1	9.74e-05	0.000307	5.38596	3.19217	1.5233	UP
ADAP2	0.00059	0.00151	4.38671	2.53299	1.52469	UP
GAREML	2.28e-11	3.99e-10	4.47005	2.58696	1.52498	UP
GNAZ	2.68e-12	6.21e-11	5.02292	2.94853	1.52536	UP
SEMA5B	3.19e-09	3.06e-08	5.36192	3.17	1.52564	UP
C2orf72	1.18e-13	3.89e-12	4.61595	2.67881	1.52656	UP
LOC101927886	4.45e-10	5.43e-09	5.16101	3.03551	1.5267	UP
NAT8L	2.08e-17	1.98e-15	4.96101	2.90355	1.52707	UP
GRIK1	9.02e-07	4.77e-06	4.64736	2.69763	1.52729	UP
SBK1	1.71e-11	3.08e-10	5.00968	2.93107	1.52876	UP
ENHO	1.18e-07	7.84e-07	5.25401	3.09085	1.52878	UP
SLA	6.72e-05	0.000221	4.64661	2.691	1.52983	UP
ZBTB16	4.29e-05	0.000148	3.90358	2.20506	1.52995	UP
LINC00403	0.000154	0.000462	3.38736	1.86645	1.53059	UP
NPAS3	3.64e-22	1.59e-19	4.58833	2.64934	1.53133	UP
TCEAL7	0.00117	0.00279	7.89786	4.80889	1.53177	UP
GAS1	9.78e-06	3.97e-05	8.29377	5.06703	1.53185	UP
FABP5	0.000427	0.00114	8.76599	5.36528	1.53426	UP
FNDC4	1.84e-09	1.88e-08	5.91229	3.50374	1.53479	UP
ANK2	1.91e-20	4.56e-18	4.6634	2.68758	1.53581	UP
BEX2	6.1e-08	4.34e-07	8.0579	4.89525	1.53647	UP
RNF157-AS1	5.74e-12	1.19e-10	3.51734	1.94003	1.53649	UP
FGF1	0.000229	0.000659	4.85327	2.80726	1.5374	UP
PALD1	2.96e-10	3.76e-09	4.28503	2.4375	1.53747	UP
LOC644172	4.14e-20	8.59e-18	7.62736	4.60826	1.53833	UP
LOC729680	7.62e-16	4.36e-14	8.12805	4.92333	1.54103	UP
KIF5C	2.82e-16	1.82e-14	6.25232	3.70163	1.54251	UP
UBE2QL1	6.66e-05	0.000219	4.88839	2.81407	1.54386	UP
NKX2-2	3.71e-07	2.17e-06	8.50026	5.15339	1.54391	UP
LOC645321	7.25e-15	3.27e-13	5.31776	3.08973	1.54479	UP
CD93	0.000466	0.00123	3.71575	2.05213	1.54507	UP
CLEC5A	0.000443	0.00118	2.86277	1.49941	1.54547	UP
CXXC4	2.17e-10	2.86e-09	3.97869	2.21926	1.54653	UP
GIMAP4	0.000396	0.00107	3.61584	1.98338	1.54719	UP
SYT11	9.95e-18	1.03e-15	7.29424	4.35921	1.54766	UP
NMB	2.8e-08	2.15e-07	8.1695	4.92059	1.54875	UP
TMEM178B	1.4e-20	3.57e-18	5.24574	3.03086	1.54948	UP
SOX6	2e-19	3.38e-17	4.4525	2.51734	1.55018	UP
TMEM170B	4.07e-14	1.52e-12	7.00699	4.16037	1.55163	UP
CST3	2.82e-13	8.48e-12	8.07517	4.84653	1.55223	UP
DSCAM	2.64e-07	1.61e-06	4.0538	2.25553	1.55237	UP
PDE8B	1.5e-07	9.67e-07	3.87308	2.13699	1.55343	UP
CX3CR1	0.000407	0.00109	4.10949	2.28815	1.55391	UP
FAM149A	4.33e-12	9.31e-11	4.46505	2.51599	1.55434	UP
RPRML	0.0002	0.000585	3.82683	2.10531	1.55438	UP
RPE65	2.49e-05	9.11e-05	3.96472	2.19363	1.55457	UP
DLL1	4.77e-13	1.35e-11	4.90381	2.79691	1.5549	UP
C4A	1.56e-06	7.76e-06	5.22525	3.00296	1.55516	UP
MYBPC1	0.000505	0.00132	4.90963	2.79933	1.55544	UP
RP4-813F11.4	5.28e-10	6.3e-09	4.51189	2.53898	1.55748	UP
SHC2	4.81e-18	5.39e-16	5.73341	3.32154	1.55811	UP
SLC15A2	8.58e-12	1.7e-10	4.00995	2.21432	1.55863	UP
LY86	4.07e-05	0.000141	4.6335	2.61392	1.55883	UP
LOC102724356	5.4e-13	1.5e-11	5.90569	3.42845	1.55939	UP
TAGLN3	5.76e-08	4.12e-07	5.25884	3.01152	1.56022	UP
SLC22A17	1.52e-31	7.97e-28	5.21914	2.98086	1.56226	UP
HLA-DRB1	0.00156	0.0036	6.38707	3.72694	1.56276	UP
CHL1-AS2	6e-08	4.28e-07	4.99733	2.83169	1.56519	UP
C4orf19	8.59e-09	7.33e-08	4.44975	2.47761	1.5671	UP
CNR1	5.99e-06	2.57e-05	4.61604	2.5825	1.56763	UP
GALR1	2.91e-08	2.22e-07	3.78994	2.05357	1.56863	UP
HOPX	1.22e-09	1.33e-08	4.76957	2.67324	1.5707	UP
SLC40A1	6.55e-12	1.33e-10	5.13149	2.90011	1.57213	UP
RGS1	0.000248	0.000707	3.73761	2.01212	1.57285	UP
LINC01003	3.93e-15	1.92e-13	9.14996	5.44796	1.57414	UP
RHOJ	5.23e-10	6.24e-09	6.25324	3.60563	1.57486	UP
FAM228B	1.38e-13	4.5e-12	6.97795	4.06355	1.57556	UP
FLRT3	6.56e-06	2.79e-05	6.91996	4.0212	1.5773	UP
SPON1	1.6e-05	6.13e-05	4.13849	2.25662	1.57786	UP
LOC102724229	4.25e-11	6.85e-10	7.3138	4.26695	1.57848	UP
CCDC184	5.8e-09	5.16e-08	3.49014	1.84455	1.57851	UP
CKB	1.07e-12	2.76e-11	11.7011	7.04039	1.57966	UP
ZNF704	6.41e-17	5.33e-15	4.07374	2.21025	1.58048	UP
TMEM176A	0.000194	0.000569	5.22511	2.93795	1.5808	UP
ATP6V1G2	2.89e-09	2.8e-08	5.37037	3.02788	1.58157	UP
TUBB2B	5.86e-11	9.1e-10	12.0806	7.26161	1.58329	UP
COLGALT2	5.55e-13	1.54e-11	5.49107	3.09771	1.58407	UP
PTPRD	1.73e-07	1.1e-06	4.45556	2.44376	1.58418	UP
PHACTR3	0.00134	0.00314	3.84381	2.05644	1.58479	UP
KCNA2	2.07e-11	3.68e-10	4.28217	2.33298	1.58482	UP
ZNF610	3.84e-11	6.29e-10	5.86335	3.32566	1.58666	UP
SOX21-AS1	6.56e-07	3.59e-06	4.70055	2.59267	1.58672	UP
ARHGEF4	5.96e-09	5.29e-08	4.60063	2.52969	1.58672	UP
FAM213A	1.65e-11	2.99e-10	8.13537	4.7571	1.5868	UP
NIM1K	6.56e-10	7.6e-09	5.51362	3.10229	1.5878	UP
RAMP2	1.03e-14	4.45e-13	4.36062	2.37598	1.58787	UP
AIF1	0.000122	0.000376	4.33404	2.35839	1.58827	UP
CEBPA	4.05e-09	3.76e-08	5.76643	3.25971	1.58847	UP
SLC16A9	2.21e-09	2.21e-08	5.98714	3.39711	1.58903	UP
LOC101927720	2.91e-10	3.71e-09	5.35863	2.9989	1.5901	UP
APBA2	1.18e-15	6.48e-14	7.72064	4.482	1.59078	UP
LOC100506725	1.55e-08	1.26e-07	4.0433	2.1699	1.591	UP
DOK5	2.1e-06	1.01e-05	7.157	4.12635	1.59119	UP
C1orf226	3.71e-11	6.1e-10	4.76351	2.61195	1.59568	UP
HLA-DRB1	0.0017	0.00387	6.11274	3.44948	1.59855	UP
GAS2	0.00114	0.00272	5.07404	2.79887	1.59891	UP
MARK1	9.18e-12	1.8e-10	5.88542	3.30584	1.59909	UP
RASD1	0.000285	0.000798	5.78302	3.23764	1.60066	UP
CD200	6.56e-10	7.6e-09	3.91429	2.06134	1.60528	UP
CTNNA2	0.000649	0.00165	5.85057	3.26684	1.60554	UP
CXCL16	1.76e-09	1.82e-08	6.3369	3.5671	1.60647	UP
GNG4	9.88e-11	1.43e-09	5.56602	3.08716	1.6065	UP
NSG1	3.78e-07	2.21e-06	4.78365	2.59627	1.60824	UP
SPATA6	1.3e-10	1.82e-09	5.74928	3.19549	1.6087	UP
CELF2	7.23e-17	5.87e-15	5.32096	2.92728	1.6095	UP
LHFPL4	7.72e-15	3.47e-13	5.59913	3.0984	1.61017	UP
RP11-127B20.2	8.75e-08	6e-07	5.42049	2.98547	1.61098	UP
HIST2H2BE	1.08e-12	2.78e-11	6.85952	3.87873	1.61098	UP
TREM2	0.000336	0.000922	5.25139	2.87696	1.61245	UP
SPRY4	2.52e-10	3.25e-09	7.61588	4.34059	1.61328	UP
FAM84A	1.35e-09	1.44e-08	4.31011	2.29073	1.61366	UP
SYBU	9.86e-09	8.31e-08	7.70322	4.39158	1.61422	UP
SCN3A	1.99e-06	9.62e-06	6.28913	3.51528	1.61433	UP
DCHS1	3.81e-15	1.88e-13	5.85904	3.24471	1.6159	UP
MTTP	1.72e-07	1.1e-06	4.25928	2.25427	1.61612	UP
LOC101930608	3.31e-13	9.77e-12	3.55083	1.8142	1.61709	UP
CCL3	0.000696	0.00176	4.39049	2.33296	1.61733	UP
HLA-DQA1	0.00211	0.0047	4.12707	2.16723	1.61879	UP
NRXN1	2.54e-08	1.97e-07	3.9609	2.06392	1.61913	UP
METTL7B	1.35e-05	5.27e-05	6.78157	3.80283	1.6202	UP
CHI3L2	0.000566	0.00146	5.0947	2.76043	1.62075	UP
F13A1	0.00167	0.00381	3.50122	1.77535	1.62186	UP
CLDN5	5.88e-05	0.000196	6.06109	3.35209	1.62246	UP
MT1M	0.000874	0.00215	4.95324	2.66216	1.62561	UP
RYR3	0.00078	0.00194	3.64699	1.85757	1.6262	UP
APOD	8.62e-05	0.000275	5.73834	3.14007	1.62759	UP
SORL1	6e-07	3.32e-06	5.81472	3.18543	1.6282	UP
TM7SF2	1.27e-16	9.41e-15	7.10417	3.97485	1.62903	UP
CHD7	6.21e-19	8.66e-17	5.54175	3.01373	1.62984	UP
DRAXIN	5.69e-10	6.71e-09	5.31044	2.86903	1.63102	UP
HCLS1	0.00113	0.0027	3.99093	2.05919	1.63146	UP
SHC3	1.18e-15	6.48e-14	6.10564	3.35357	1.63214	UP
SNORD3A	0.00227	0.00501	4.33501	2.26799	1.6325	UP
ADORA3	0.000147	0.000445	3.77562	1.92103	1.63491	UP
CPE	1.12e-11	2.14e-10	10.3549	5.94478	1.63502	UP
NCAM1	3.85e-20	8.15e-18	5.50711	2.97881	1.63544	UP
ANKRD20A1	1.74e-12	4.2e-11	7.26386	4.04366	1.63846	UP
TRDV3	4.94e-05	0.000168	3.99357	2.04566	1.63957	UP
BTG2	8.08e-22	3.09e-19	5.85491	3.17808	1.64068	UP
TMEM145	2.37e-09	2.35e-08	3.89178	1.9792	1.64197	UP
TTYH2	7.89e-15	3.52e-13	5.40837	2.90205	1.64231	UP
PALM	7.66e-13	2.07e-11	5.64453	3.04558	1.64242	UP
C15orf59	2.39e-10	3.11e-09	5.75199	3.11007	1.64279	UP
STMN4	7.5e-10	8.54e-09	4.46766	2.32532	1.64425	UP
KLF15	1.3e-21	4.52e-19	5.29812	2.83034	1.64427	UP
PPFIBP2	5.56e-11	8.66e-10	5.18397	2.75995	1.64469	UP
TMEM255A	7.33e-11	1.11e-09	9.1434	5.15655	1.64758	UP
KCND3	1.05e-13	3.5e-12	5.07859	2.6851	1.6495	UP
HLA-DRA	0.00546	0.011	6.29172	3.41785	1.65051	UP
GPRASP1	1.47e-05	5.69e-05	4.54029	2.3517	1.65298	UP
LRRC4	1.18e-10	1.68e-09	5.07577	2.67122	1.65497	UP
GPR56	2.19e-16	1.46e-14	9.78921	5.51077	1.65713	UP
P2RY12	0.000657	0.00167	3.71837	1.84522	1.65835	UP
ACSBG1	1.03e-09	1.14e-08	4.26086	2.17231	1.65837	UP
WASF3	6.1e-15	2.81e-13	9.07527	5.07481	1.65853	UP
ZNF423	5.33e-08	3.85e-07	5.67501	3.0209	1.66008	UP
LHX2	2.26e-11	3.98e-10	6.41066	3.46066	1.66134	UP
NACAD	3.92e-11	6.39e-10	6.16435	3.30744	1.66325	UP
PLLP	9.15e-07	4.83e-06	5.10477	2.66962	1.66359	UP
POU3F2	1.93e-10	2.58e-09	7.98606	4.3928	1.66631	UP
HRK	5.43e-06	2.35e-05	4.27971	2.16336	1.66902	UP
TIMP4	4.68e-07	2.66e-06	6.96621	3.76912	1.67037	UP
GAL3ST4	5.87e-12	1.21e-10	6.50441	3.48795	1.67212	UP
FGFBP3	9.86e-06	4e-05	5.57841	2.93036	1.67374	UP
CX3CL1	3.2e-15	1.6e-13	5.54385	2.90729	1.67478	UP
SEMA6D	1.45e-16	1.06e-14	5.23085	2.7191	1.67537	UP
NOL4	2.71e-10	3.47e-09	3.98716	1.97646	1.67553	UP
ITGA7	7e-12	1.41e-10	7.62756	4.14316	1.67748	UP
TMEM35	6.32e-07	3.48e-06	4.14342	2.06247	1.6795	UP
BAI2	2.48e-20	5.59e-18	8.7745	4.8158	1.68068	UP
PCDH9	3.23e-10	4.07e-09	6.61871	3.53016	1.68178	UP
NLGN4X	1.12e-11	2.14e-10	6.89547	3.68515	1.68521	UP
DPYSL5	4.79e-12	1.02e-10	5.091	2.61254	1.68607	UP
PROX1	2.15e-10	2.84e-09	5.32477	2.74751	1.68773	UP
SHD	2.9e-08	2.22e-07	4.90085	2.49629	1.68775	UP
KIAA0226L	4.74e-14	1.72e-12	5.03835	2.57731	1.68796	UP
CPNE4	1.89e-06	9.17e-06	5.3036	2.73412	1.68811	UP
DDX25	7.68e-09	6.62e-08	4.43408	2.21712	1.68911	UP
NKAIN4	4.13e-06	1.84e-05	4.94634	2.52032	1.68915	UP
TSPAN11	2.64e-11	4.56e-10	5.59726	2.90524	1.68933	UP
XKR4	1.36e-07	8.87e-07	3.44106	1.62662	1.69079	UP
LOC100996756	1.25e-09	1.35e-08	4.81589	2.43603	1.69262	UP
NME5	1.79e-08	1.43e-07	4.9841	2.53295	1.6938	UP
COL9A3	0.000226	0.00065	5.89765	3.07135	1.69419	UP
HEY2	2.46e-15	1.27e-13	5.20071	2.65945	1.69444	UP
RRAGD	6.93e-13	1.89e-11	9.12424	4.96851	1.69628	UP
TLE2	1.9e-14	7.61e-13	6.52041	3.4326	1.69661	UP
CNGA3	1.87e-05	7.06e-05	3.53765	1.67433	1.69674	UP
CELSR2	1.8e-16	1.25e-14	7.03779	3.72563	1.70089	UP
PSD2	1.77e-05	6.72e-05	4.83573	2.43096	1.7009	UP
GRIA3	5.69e-13	1.58e-11	4.85911	2.44268	1.70191	UP
RAB39B	2.56e-14	9.94e-13	5.98805	3.10101	1.70398	UP
SERPING1	0.000375	0.00101	5.49909	2.80926	1.70613	UP
CYFIP2	1.32e-16	9.72e-15	6.86635	3.60847	1.70693	UP
PREX1	5.16e-16	3.1e-14	8.5455	4.58538	1.70902	UP
SLC16A14	1.11e-07	7.46e-07	5.9851	3.08544	1.70975	UP
FAM69C	9.44e-06	3.85e-05	4.68567	2.32532	1.70981	UP
SEZ6L	5.64e-11	8.78e-10	4.49962	2.21631	1.70992	UP
LINC00461	1.69e-13	5.35e-12	10.932	5.97797	1.70995	UP
GALNT15	0.000103	0.000323	4.65391	2.30379	1.71134	UP
ELOVL2	2.78e-09	2.7e-08	6.92486	3.62472	1.71359	UP
TOX3	1.36e-07	8.88e-07	5.53351	2.81117	1.71431	UP
ZNF711	3.57e-12	7.87e-11	6.44209	3.34032	1.71464	UP
POU3F3	1.13e-16	8.53e-15	5.70355	2.90869	1.71504	UP
ASRGL1	3.06e-18	3.58e-16	6.57004	3.40636	1.71798	UP
CPNE5	8.59e-10	9.65e-09	5.58146	2.83013	1.71834	UP
A2M	2e-07	1.26e-06	5.29772	2.66328	1.71915	UP
CD163	0.000252	0.000717	4.24585	2.05091	1.71944	UP
ITM2A	0.000543	0.00141	5.00339	2.4882	1.72106	UP
LRRC4B	3.95e-15	1.93e-13	4.85845	2.40353	1.72129	UP
DNALI1	3.87e-15	1.9e-13	5.46377	2.75371	1.72197	UP
ALDH5A1	2.87e-19	4.66e-17	5.56996	2.80986	1.72446	UP
PEG3-AS1	7.56e-10	8.59e-09	5.36613	2.69063	1.72494	UP
H19	0.0016	0.00367	4.83702	2.3764	1.72877	UP
GPRC5B	1.75e-24	1.6e-21	5.9778	3.02614	1.73313	UP
RND2	8.76e-13	2.33e-11	5.88309	2.9655	1.73574	UP
RIT2	2.67e-05	9.66e-05	4.26397	2.03042	1.73704	UP
FEZ1	9.2e-17	7.19e-15	8.19588	4.28874	1.73877	UP
NDRG2	5.83e-10	6.85e-09	5.84375	2.92617	1.74311	UP
JAM2	3.8e-13	1.11e-11	8.97046	4.71937	1.74328	UP
ZFP3	1.9e-17	1.84e-15	5.5099	2.73242	1.74415	UP
MS4A7	0.000119	0.000369	4.54481	2.17408	1.7469	UP
SLC25A18	1.28e-06	6.49e-06	5.51972	2.73016	1.74784	UP
GAS7	1.31e-08	1.07e-07	5.81571	2.89556	1.74961	UP
NRXN2	4.46e-13	1.27e-11	5.53217	2.72413	1.75402	UP
CDH5	4.53e-08	3.32e-07	5.05831	2.45255	1.75474	UP
FCGR1A	0.000125	0.000385	4.72539	2.259	1.75679	UP
GPR19	8.16e-18	8.68e-16	6.48133	3.25316	1.75901	UP
RHOU	2.47e-14	9.65e-13	5.63339	2.76723	1.76082	UP
EFS	1.47e-10	2.02e-09	6.49826	3.2574	1.76123	UP
SLC24A3	3.13e-09	3.01e-08	6.3709	3.18496	1.76128	UP
SLITRK3	4.51e-07	2.58e-06	4.17105	1.93521	1.76173	UP
LPPR5	1.5e-05	5.79e-05	4.83146	2.30691	1.76342	UP
CPVL	5.36e-11	8.4e-10	8.50385	4.38746	1.76407	UP
BRINP3	3.08e-05	0.00011	4.87611	2.32762	1.76586	UP
KCNH2	4.13e-14	1.54e-12	4.85158	2.31288	1.76631	UP
NCALD	1.52e-16	1.1e-14	4.34342	2.02488	1.76649	UP
PDE4B	8.49e-24	6.13e-21	7.36778	3.72756	1.77	UP
KCNJ16	9.49e-09	8.02e-08	4.78125	2.25362	1.77687	UP
ZNF853	1.73e-18	2.21e-16	5.86976	2.86194	1.77883	UP
LIX1	9.17e-05	0.000291	4.24752	1.94597	1.78125	UP
MEOX2	1.1e-08	9.18e-08	4.81763	2.26524	1.78169	UP
SLC1A3	6.71e-20	1.29e-17	7.4155	3.71689	1.78412	UP
TRIM9	1.53e-16	1.1e-14	7.93904	3.99472	1.7897	UP
SPRY1	6.66e-14	2.34e-12	6.7656	3.33488	1.79142	UP
REEP1	1.94e-12	4.62e-11	6.5882	3.23042	1.79372	UP
APCDD1	2.29e-10	2.99e-09	8.93474	4.53686	1.79429	UP
IGFBPL1	2.05e-05	7.65e-05	4.52545	2.07854	1.79483	UP
NTRK2	1.09e-07	7.29e-07	5.218	2.46152	1.79632	UP
TRIL	3.48e-07	2.05e-06	4.9021	2.28399	1.79723	UP
APOC1	0.000183	0.00054	6.06435	2.9261	1.79933	UP
SEPT3	3.9e-12	8.51e-11	6.40047	3.11125	1.80005	UP
NELL2	1.59e-09	1.66e-08	7.01255	3.44746	1.8016	UP
RAPGEF4	1.82e-10	2.44e-09	5.56846	2.64368	1.8027	UP
RTN1	3.52e-09	3.32e-08	8.10575	4.0472	1.80412	UP
PCDHA1	5.92e-15	2.76e-13	6.78012	3.30974	1.80524	UP
C21orf62	1.8e-13	5.68e-12	5.43922	2.55965	1.80895	UP
OLFM1	5.37e-12	1.12e-10	6.09349	2.91742	1.81076	UP
AEBP1	1.99e-07	1.25e-06	6.41608	3.09117	1.81271	UP
CRB1	2.99e-13	8.92e-12	4.61059	2.09018	1.81562	UP
PTGDS	7.07e-07	3.84e-06	6.89492	3.34198	1.81827	UP
STMN3	3.92e-17	3.47e-15	8.04552	3.971	1.81966	UP
PIPOX	4.37e-11	7.02e-10	8.81261	4.38626	1.82178	UP
FCER1G	8.16e-05	0.000262	5.23391	2.41828	1.8237	UP
PWAR6	1.1e-12	2.8e-11	5.92507	2.7901	1.82715	UP
KCND2	4.26e-05	0.000147	4.46863	1.99195	1.82778	UP
NRCAM	1.19e-11	2.26e-10	7.34826	3.56728	1.82784	UP
LRP4	2.04e-16	1.4e-14	7.78783	3.79483	1.83277	UP
DTNA	4.23e-16	2.55e-14	6.27741	2.96965	1.83326	UP
FCGR3A	0.000213	0.000618	4.55954	2.02846	1.83577	UP
KLHDC9	4.81e-12	1.02e-10	4.97249	2.25323	1.83587	UP
DCLK1	4.45e-15	2.14e-13	6.68742	3.18295	1.8378	UP
HES5	1.27e-09	1.37e-08	4.33637	1.90068	1.8397	UP
TCEAL2	3.19e-05	0.000114	6.0465	2.82227	1.84354	UP
CXCR4	6.98e-11	1.06e-09	6.22293	2.91767	1.84368	UP
NES	7.43e-16	4.28e-14	9.2557	4.55714	1.8455	UP
FIBIN	4.78e-11	7.56e-10	6.70861	3.1642	1.85116	UP
LTF	0.00313	0.0067	4.71668	2.08521	1.85293	UP
THSD7A	3.7e-12	8.11e-11	5.32536	2.41137	1.8542	UP
IL33	1.01e-05	4.08e-05	5.26606	2.3714	1.85859	UP
KCNIP1	4.89e-08	3.56e-07	5.33731	2.4082	1.85943	UP
MAPT	3.73e-21	1.1e-18	5.99801	2.76322	1.85958	UP
RFTN2	4.11e-17	3.62e-15	5.4891	2.4887	1.86004	UP
PDPN	9.88e-12	1.92e-10	6.64246	3.10172	1.86323	UP
AIF1L	2.24e-20	5.26e-18	6.82036	3.19691	1.86336	UP
LRRN3	5.2e-12	1.1e-10	8.12294	3.89491	1.86376	UP
CRMP1	6.2e-23	3.18e-20	10.0391	4.90932	1.86809	UP
AQP1	0.000512	0.00134	6.01787	2.75169	1.87059	UP
NR2E1	7.1e-10	8.14e-09	6.95576	3.24934	1.87224	UP
IGFBP2	1.72e-10	2.33e-09	12.4783	6.19402	1.87353	UP
ROBO2	6.13e-14	2.17e-12	5.69848	2.57156	1.8755	UP
RNASE6	0.000122	0.000378	3.68595	1.49731	1.8764	UP
SALL2	2.08e-21	7.02e-19	7.88131	3.72962	1.87781	UP
CRISPLD1	6.06e-12	1.24e-10	9.35534	4.50864	1.87984	UP
CPLX1	1.43e-09	1.52e-08	6.26109	2.86226	1.88001	UP
BAI3	3.4e-18	3.96e-16	4.38082	1.86183	1.8802	UP
SLC4A4	5.73e-19	8.17e-17	6.31234	2.88902	1.88026	UP
GLDC	1.77e-16	1.24e-14	8.14733	3.84653	1.8874	UP
CRYAB	2.06e-09	2.07e-08	9.98882	4.81654	1.88924	UP
LSAMP	1.26e-10	1.77e-09	5.59413	2.48195	1.8938	UP
NDRG4	4.34e-09	4e-08	7.16	3.28993	1.90213	UP
MAN1C1	2.23e-10	2.92e-09	5.94467	2.6494	1.90296	UP
ABCA3	2.8e-19	4.58e-17	6.83669	3.11183	1.90589	UP
ATCAY	9.6e-12	1.87e-10	6.14454	2.74819	1.90613	UP
C11orf96	1.37e-15	7.4e-14	7.95007	3.68865	1.90888	UP
HBA1	0.000283	0.000794	6.09107	2.71434	1.90911	UP
PLP1	1.62e-05	6.22e-05	7.22851	3.30916	1.90954	UP
SOX2	2.36e-16	1.55e-14	7.83825	3.62806	1.90971	UP
LMO1	3.3e-09	3.15e-08	5.11693	2.19988	1.91161	UP
HEY1	7.09e-18	7.66e-16	10.4387	4.97585	1.91416	UP
IL17D	4.49e-13	1.28e-11	6.64944	2.99028	1.91702	UP
BMP7	7.05e-18	7.66e-16	6.05601	2.67541	1.91979	UP
SLAIN1	1.48e-10	2.03e-09	9.17521	4.2932	1.92231	UP
FAM181B	3.19e-19	5.06e-17	5.75915	2.5133	1.92388	UP
KIF1A	1.44e-11	2.67e-10	5.25597	2.24724	1.92655	UP
CA2	2.88e-05	0.000103	6.9786	3.14091	1.92678	UP
FCGBP	0.000412	0.0011	5.78282	2.51704	1.92856	UP
SLIT1	6.22e-14	2.19e-12	5.4691	2.35141	1.93026	UP
C1QA	0.000207	0.000601	6.15817	2.70827	1.93032	UP
PLTP	6.25e-16	3.67e-14	10.322	4.86316	1.93105	UP
SOX11	1.62e-12	3.97e-11	9.17065	4.24857	1.93779	UP
RGMA	4.15e-14	1.54e-12	5.33155	2.26391	1.93987	UP
UG0898H09	6.73e-09	5.91e-08	5.80768	2.50633	1.94154	UP
C8orf46	5.11e-10	6.12e-09	6.28392	2.75057	1.94208	UP
PAQR6	6.06e-09	5.37e-08	6.18077	2.6937	1.94406	UP
RFX4	5.98e-21	1.72e-18	5.13935	2.14968	1.9492	UP
FAM19A5	1.62e-13	5.15e-12	5.97476	2.55824	1.96017	UP
CTNND2	2.95e-17	2.71e-15	6.69067	2.91477	1.96453	UP
C1orf54	3.41e-21	1.05e-18	9.02475	4.10162	1.96501	UP
CDH10	2.19e-12	5.15e-11	7.49909	3.32251	1.96624	UP
VSIG4	0.000154	0.000464	5.54756	2.3139	1.97578	UP
KCNJ10	3.73e-12	8.18e-11	5.00093	2.03166	1.97942	UP
HES6	6.87e-12	1.38e-10	8.03548	3.56448	1.97952	UP
SLC1A2	8.97e-08	6.14e-07	5.55925	2.30862	1.98248	UP
LOC339166	1.12e-18	1.51e-16	5.84749	2.44362	1.98846	UP
RASSF2	7.46e-14	2.59e-12	9.39373	4.2252	1.98916	UP
BCAN	3.9e-17	3.46e-15	6.38727	2.70379	1.99452	UP
GPR37L1	3.14e-09	3.02e-08	6.24078	2.62589	1.99697	UP
LINGO1	2.28e-12	5.35e-11	7.40276	3.20465	1.99845	UP
C1QB	0.000169	0.000503	6.11505	2.54889	2.00487	UP
LOC728392	1.14e-20	2.99e-18	10.6877	4.81939	2.0084	UP
FAM84A	3.97e-09	3.69e-08	6.0912	2.52395	2.01229	UP
GAP43	2.33e-14	9.18e-13	7.39297	3.1707	2.01236	UP
PROM1	1.03e-05	4.17e-05	5.54508	2.23323	2.02432	UP
LAMP5	4.12e-09	3.81e-08	4.83432	1.87788	2.0273	UP
CADM2	4.98e-10	6.01e-09	5.219	2.06147	2.03138	UP
SEMA6A	2.59e-22	1.18e-19	6.16643	2.52582	2.03256	UP
COBL	1.69e-09	1.75e-08	5.33111	2.11153	2.03473	UP
SALL3	1.72e-17	1.68e-15	5.93186	2.40002	2.03877	UP
KCNQ2	4.57e-12	9.73e-11	5.1406	2.00851	2.04107	UP
LINC00844	3.04e-05	0.000109	5.23442	2.04982	2.04419	UP
TCRDV2	7.37e-05	0.000239	6.11127	2.47519	2.0463	UP
LMO2	6.59e-19	9.07e-17	6.39056	2.60549	2.04981	UP
RNF180	4.07e-11	6.59e-10	6.25694	2.53812	2.05107	UP
SCRG1	3.8e-15	1.88e-13	6.70427	2.74713	2.05604	UP
DCX	1.71e-06	8.38e-06	5.07338	1.94261	2.06394	UP
FAM107A	2.69e-06	1.26e-05	7.1829	2.9613	2.06571	UP
MPPED2	6.33e-09	5.59e-08	5.57924	2.1798	2.06907	UP
FCGR1B	0.000141	0.000429	4.66084	1.71617	2.08413	UP
APOE	7.26e-09	6.32e-08	8.753	3.67948	2.08421	UP
ELAVL3	3.16e-16	2.01e-14	6.49997	2.59407	2.08677	UP
PNMAL1	2.42e-16	1.59e-14	9.73503	4.14168	2.08785	UP
TYROBP	0.000155	0.000466	5.43496	2.08139	2.08833	UP
CHL1	5.62e-12	1.17e-10	6.02228	2.36089	2.08941	UP
RP3-525N10.2	1.04e-13	3.49e-12	7.31366	2.97464	2.09168	UP
FAT3	6.8e-12	1.37e-10	5.83501	2.26173	2.09552	UP
CPXM1	4.67e-14	1.7e-12	6.1417	2.38632	2.10899	UP
FAM131B	1.48e-13	4.78e-12	6.44963	2.529	2.11097	UP
KCNN2	1.12e-10	1.6e-09	6.30435	2.45625	2.11338	UP
EYA2	6.47e-11	9.92e-10	6.23556	2.40303	2.12621	UP
GPR34	0.000121	0.000374	4.21878	1.45326	2.12729	UP
ADCYAP1R1	6.59e-13	1.81e-11	5.92759	2.25179	2.13039	UP
CITED1	5.12e-13	1.44e-11	6.7235	2.62337	2.13158	UP
LRRN1	1.47e-12	3.64e-11	8.79346	3.57666	2.13987	UP
NOVA1	8.28e-21	2.34e-18	6.83159	2.65826	2.1408	UP
LRRTM2	1e-17	1.03e-15	7.36357	2.90437	2.14211	UP
LOC102723918	1.87e-11	3.34e-10	5.32142	1.9463	2.14554	UP
AMER2	6.9e-11	1.05e-09	6.58502	2.49673	2.16917	UP
RASGRP1	6.37e-10	7.4e-09	5.36011	1.91329	2.18314	UP
RP11-38P22.2	1.35e-12	3.38e-11	7.16756	2.73508	2.18672	UP
RP11-999E24.3	1.09e-12	2.79e-11	5.98775	2.1941	2.1877	UP
ABAT	1.7e-24	1.6e-21	8.67539	3.41259	2.19268	UP
NFIA	5.58e-23	3.07e-20	7.41575	2.83486	2.19454	UP
FOS	3.43e-12	7.6e-11	8.05676	3.11038	2.20338	UP
DPP6	1.68e-16	1.19e-14	5.52304	1.95077	2.21062	UP
PCDH19	5.77e-14	2.05e-12	7.17701	2.6948	2.21312	UP
MAP2	1.22e-24	1.27e-21	10.0594	3.9873	2.21751	UP
ID4	5.45e-30	1.43e-26	8.28362	3.18467	2.21848	UP
B3GAT1	3.75e-19	5.71e-17	6.77196	2.49595	2.22313	UP
EDNRB	5.3e-12	1.11e-10	8.34094	3.1966	2.22583	UP
CERS1	3.79e-20	8.11e-18	7.95093	3.01888	2.22722	UP
GPM6A	1.25e-15	6.78e-14	10.4253	4.12513	2.22926	UP
MT3	2.12e-12	5.02e-11	9.12954	3.50764	2.24719	UP
VANGL2	4.91e-23	2.94e-20	7.9077	2.96043	2.24917	UP
CORO2B	2.44e-19	4.02e-17	9.6358	3.72035	2.25318	UP
SCG3	1.1e-11	2.11e-10	6.46941	2.31279	2.25472	UP
LRRC3B	1.17e-07	7.78e-07	5.51393	1.88462	2.25816	UP
NEUROD1	1.29e-05	5.08e-05	5.3195	1.79353	2.26219	UP
C1QC	9.5e-05	0.0003	6.10601	2.13471	2.26688	UP
CD14	0.000129	0.000397	5.41877	1.82486	2.27224	UP
SOX2-OT	1.08e-12	2.77e-11	9.91113	3.80084	2.27275	UP
PCDH17	3.61e-17	3.23e-15	8.98284	3.37514	2.28172	UP
PCDH8	9.95e-10	1.1e-08	5.9476	2.04488	2.28174	UP
RPH3A	3.68e-07	2.16e-06	6.10109	2.1033	2.28824	UP
BAALC	4.03e-19	5.98e-17	10.6152	4.06216	2.29451	UP
PCSK1N	3.86e-26	6.73e-23	9.2145	3.44461	2.29818	UP
S100B	1.63e-23	1.1e-20	6.76309	2.36027	2.31026	UP
PEG3	2.09e-11	3.7e-10	8.69481	3.18722	2.31534	UP
KBTBD11	8.98e-13	2.38e-11	6.07566	2.04747	2.32181	UP
FZD3	4.9e-24	3.95e-21	8.87345	3.21127	2.34453	UP
CCND2	8.73e-18	9.24e-16	7.6037	2.66773	2.34578	UP
ARC	3.81e-12	8.32e-11	7.27604	2.49946	2.36495	UP
LPHN3	1.24e-18	1.62e-16	7.23508	2.48063	2.36598	UP
SERPINA3	1.35e-05	5.29e-05	7.17704	2.45425	2.36724	UP
SLC35F1	7.64e-23	3.72e-20	9.00626	3.21844	2.37203	UP
ATP1B2	8.97e-17	7.03e-15	7.64361	2.63119	2.38038	UP
KLHDC8A	1.17e-18	1.55e-16	8.97344	3.18408	2.38367	UP
FABP7	1.87e-20	4.51e-18	9.22806	3.27578	2.39209	UP
GRIA2	1.22e-15	6.7e-14	6.17126	1.93785	2.44099	UP
SYT17	6.48e-23	3.23e-20	7.27811	2.38986	2.44202	UP
AGT	2.93e-19	4.71e-17	10.4808	3.66448	2.46132	UP
PHYHIPL	9.73e-13	2.55e-11	7.46948	2.44062	2.46161	UP
ASTN1	1.07e-11	2.06e-10	6.66238	2.09856	2.47289	UP
BBOX1	5.34e-11	8.38e-10	7.27419	2.33857	2.47836	UP
FREM2	1.9e-13	5.94e-12	8.09933	2.67075	2.47888	UP
CSPG5	1.4e-22	6.64e-20	9.86709	3.3693	2.48715	UP
C3orf70	1.01e-20	2.83e-18	7.67857	2.47777	2.49544	UP
C1orf61	6.78e-22	2.73e-19	7.67225	2.45527	2.50987	UP
IGDCC4	5.72e-23	3.07e-20	8.20682	2.62851	2.53735	UP
ATP1A2	7.77e-08	5.39e-07	7.64604	2.39453	2.54705	UP
LPL	5.3e-14	1.9e-12	8.72805	2.80321	2.55785	UP
LINC01158	7.12e-28	1.35e-24	9.72539	3.12794	2.59824	UP
TSPAN7	2.25e-21	7.46e-19	9.27246	2.92136	2.61962	UP
INSM1	1.42e-09	1.5e-08	7.34233	2.15313	2.64573	UP
GPM6B	1.98e-17	1.9e-15	12.3161	4.01887	2.6532	UP
ASCL1	5.55e-15	2.59e-13	7.26977	2.07776	2.68695	UP
HEPACAM	7.86e-15	3.52e-13	8.19542	2.35847	2.73797	UP
AQP4	1.1e-09	1.2e-08	7.63316	2.15071	2.74006	UP
IGSF11	8.3e-17	6.64e-15	7.15506	1.94342	2.7706	UP
TMEM178A	6.04e-12	1.24e-10	8.13617	2.27682	2.78812	UP
C2orf80	3.59e-12	7.91e-11	7.25826	1.9537	2.7959	UP
GFAP	8.38e-10	9.45e-09	8.65227	2.40034	2.83862	UP
SLC6A1	1.85e-11	3.31e-10	7.27236	1.86519	2.88719	UP
OLIG2	8.03e-20	1.5e-17	8.61308	2.30402	2.90951	UP
NXPH1	4.17e-10	5.12e-09	7.61222	1.89639	2.97344	UP
FXYD6	9.83e-32	6.86e-28	11.2445	3.07454	3.00513	UP
SOX8	7.05e-26	1.14e-22	10.2447	2.51943	3.19503	UP
LHFPL3	1.04e-11	2.01e-10	9.55858	2.1246	3.37917	UP
TTYH1	3.87e-34	4.05e-30	9.76506	2.16191	3.4046	UP
MLC1	5.43e-31	1.9e-27	9.94198	2.19267	3.42722	UP
NCAN	2.3e-21	7.52e-19	10.3291	2.13101	3.61835	UP
PMP2	8.23e-17	6.6e-15	11.627	2.4246	3.68716	UP
SPARCL1	4.45e-37	9.33e-33	12.1015	2.48058	3.76417	UP
PTPRZ1	9.42e-25	1.1e-21	12.6439	2.56294	3.8294	UP
OLIG1	3.17e-29	7.38e-26	11.412	1.54405	4.87885	UP
