# Supplementary material for: SWIM tool application to expression data of glioblastoma stem-like cell lines, corresponding primary tumors and conventional glioma cell lines
Source: BMC Bioinformatics. 2018 Nov 30;19(Suppl 15):436. doi: 10.1186/s12859-018-2421-x (PMC6266956; doi:10.1186/s12859-018-2421-x)
Supplement: Supplementary file 3 — Table. Roles of nodes in GBM correlation network for Schulte et al. dataset [25]. The table contains the following columns. nodeName: the names of the nodes of the correlation network (Official Gene Symbol); hub: it specifies if the nodes of the heat cartography map are (or are not) local hubs within their community; Region: it specifies the region of the heat cartography map to which each node belongs; Type: it specifies for each node of the heat cartography map its universal role; Kp: values of the clusterphobic coefficient parameter Kπ; zg: values of the within-module degree parameter zg; APCC: the average of the Pearson correlation coefficients between the expression profiles of a node and those of its interaction partners in the heat cartography map; Degree: the degree for each node in the heat cartography map; Date-Party: if the node of the heat cartography map is either a date or party or fight-club hub or if it is not a local hub in its community. (XLSX 64 kb) [file 12859_2018_2421_MOESM3_ESM.xlsx]

## Sheet: attribute
nodeName	Hub	Region	type	Degree	APCC	Date-Party	P	z			Number of DATE	Number of PARTY	Number of FIGHT CLUB	no-hub	Tot. Nodes
A2M	non local hub	R2	Peripheral nodes	151	0.53775	PARTY	0.497873	0.256005			371	147	175	39	732
ABAT	non local hub	R3	Non-hub connectors	427	0.356689	DATE	0.736954	-1.62471
ABCA3	non local hub	R3	Non-hub connectors	385	0.324431	DATE	0.759008	-2.00809
ABLIM3	non local hub	R4	Non-hub kinless nodes	85	0.013432	DATE	0.980069	-1.08412
ACSBG1	non local hub	R3	Non-hub connectors	243	0.344325	DATE	0.677488	-2.65985
ADAP2	non local hub	R2	Peripheral nodes	110	0.749692	PARTY	0.140165	0.185472
ADCYAP1R1	non local hub	R3	Non-hub connectors	397	0.335678	DATE	0.714839	-1.71416
ADORA2B	non local hub	R4	Non-hub kinless nodes	205	-0.337288	FIGHT CLUB	0.928019	-3.14959
ADORA3	non local hub	R2	Peripheral nodes	122	0.741238	PARTY	0.21634	0.270111
AEBP1	non local hub	R2	Peripheral nodes	163	0.547322	PARTY	0.536264	0.312431
AF520793	non local hub	R4	Non-hub kinless nodes	136	0.190795	DATE	0.99654	-1.14055
AGPAT9	non local hub	R4	Non-hub kinless nodes	248	-0.339789	FIGHT CLUB	0.9395	-3.07127
AGT	non local hub	R3	Non-hub connectors	397	0.350631	DATE	0.770952	-1.99531
AIF1	non local hub	R2	Peripheral nodes	125	0.745808	PARTY	0.239616	0.284218
AIF1L	non local hub	R3	Non-hub connectors	391	0.308005	DATE	0.691989	-1.65026
AIM1	non local hub	R4	Non-hub kinless nodes	140	-0.079632	FIGHT CLUB	0.985255	-1.01359
AK055981	non local hub	R4	Non-hub kinless nodes	163	0.473203	DATE	0.989123	-1.01359
AKR1B10	non local hub	R1	Ultra-peripheral nodes	3	0.748424	no hub	0	-1.21108
AKR1C1	non local hub	R4	Non-hub kinless nodes	9	0.464697	DATE	0.802469	-1.19698
AKR1C2	non local hub	R4	Non-hub kinless nodes	19	-0.155219	FIGHT CLUB	0.955679	-1.19698
AKR1C3	non local hub	R1	Ultra-peripheral nodes	3	0.87655	no hub	0	-1.21108
ALDH1A3	non local hub	R3	Non-hub connectors	2	-0.009994	no hub	0.75	-1.2393
ALDH5A1	non local hub	R3	Non-hub connectors	382	0.277194	DATE	0.686165	-1.6886
ALPK2	non local hub	R4	Non-hub kinless nodes	114	-0.269155	FIGHT CLUB	0.999307	-1.21108
AMER2	non local hub	R4	Non-hub kinless nodes	333	0.479223	DATE	0.820713	-2.62151
AMIGO2	non local hub	R4	Non-hub kinless nodes	340	-0.287001	FIGHT CLUB	0.915216	-2.57525
ANK2	non local hub	R3	Non-hub connectors	401	0.339882	DATE	0.730947	-1.76528
ANKRD20A1	non local hub	R4	Non-hub kinless nodes	129	0.280679	DATE	0.986479	-1.0418
ANLN	non local hub	R4	Non-hub kinless nodes	280	-0.295355	FIGHT CLUB	0.928253	-2.88853
ANXA2P3	non local hub	R4	Non-hub kinless nodes	220	-0.295805	FIGHT CLUB	0.917996	-3.04516
ANXA3	non local hub	R1	Ultra-peripheral nodes	2	0.732561	no hub	0	-1.22519
AOX1	non local hub	R4	Non-hub kinless nodes	82	-0.056218	FIGHT CLUB	0.985128	-1.11234
APBA2	non local hub	R3	Non-hub connectors	304	0.340078	DATE	0.629664	-2.05921
APCDD1	non local hub	R4	Non-hub kinless nodes	75	0.465978	DATE	0.991289	-1.15466
APOBEC3B	non local hub	R4	Non-hub kinless nodes	326	-0.304391	FIGHT CLUB	0.923783	-2.69273
APOC1	non local hub	R2	Peripheral nodes	125	0.742273	PARTY	0.2256	0.298325
APOD	non local hub	R1	Ultra-peripheral nodes	79	0.755309	PARTY	0.025156	-0.153087
APOE	non local hub	R3	Non-hub connectors	199	0.563202	PARTY	0.642408	0.425284
AQP1	non local hub	R2	Peripheral nodes	107	0.788636	PARTY	0.091274	0.185472
AQP4	non local hub	R3	Non-hub connectors	313	0.530036	PARTY	0.785391	0.792056
ARC	non local hub	R3	Non-hub connectors	277	0.303676	DATE	0.674647	-2.40426
ARHGAP11A	non local hub	R3	Non-hub connectors	178	-0.502322	FIGHT CLUB	0.703036	0.114939
ARHGAP18	non local hub	R4	Non-hub kinless nodes	45	-0.410223	FIGHT CLUB	0.982222	-1.16876
ARHGEF4	non local hub	R3	Non-hub connectors	168	0.534635	PARTY	0.71301	0.016193
ARNT2	non local hub	R3	Non-hub connectors	344	0.328174	DATE	0.68848	-1.96975
ASCL1	non local hub	R3	Non-hub connectors	410	0.296044	DATE	0.714688	-1.62471
ASRGL1	non local hub	R3	Non-hub connectors	383	0.283453	DATE	0.67005	-1.61193
ASTN1	non local hub	R4	Non-hub kinless nodes	312	0.48173	DATE	0.834309	0.538137
ATCAY	non local hub	R3	Non-hub connectors	297	0.271754	DATE	0.664615	-2.22535
ATP1A2	non local hub	R3	Non-hub connectors	236	0.602496	PARTY	0.64809	0.721523
ATP1B2	non local hub	R3	Non-hub connectors	431	0.335998	DATE	0.782511	-1.85474
ATP6V0E2	non local hub	R3	Non-hub connectors	346	0.270092	DATE	0.679107	-1.91864
ATP6V1G2	non local hub	R4	Non-hub kinless nodes	124	0.438462	DATE	0.989009	-1.07002
ATP8B1	non local hub	R4	Non-hub kinless nodes	47	0.079137	DATE	0.992757	-1.19698
AXL	non local hub	R4	Non-hub kinless nodes	312	-0.217464	FIGHT CLUB	0.918629	-2.70578
B3GAT1	non local hub	R3	Non-hub connectors	450	0.327381	DATE	0.760988	-1.61193
BAALC	non local hub	R3	Non-hub connectors	387	0.310406	DATE	0.697073	-1.70138
BAG2	non local hub	R4	Non-hub kinless nodes	343	-0.337556	FIGHT CLUB	0.932673	-2.70578
BAI2	non local hub	R3	Non-hub connectors	435	0.302356	DATE	0.732461	-1.54803
BAI3	non local hub	R3	Non-hub connectors	449	0.320157	DATE	0.748885	-1.54803
BBOX1	non local hub	R3	Non-hub connectors	285	0.550654	PARTY	0.772287	0.665097
BC017398	non local hub	R4	Non-hub kinless nodes	51	-0.414302	FIGHT CLUB	0.990388	-1.18287
BCAN	non local hub	R3	Non-hub connectors	457	0.297226	DATE	0.7576	-1.54803
BCAR3	non local hub	R4	Non-hub kinless nodes	308	-0.274963	FIGHT CLUB	0.914615	-2.69273
BDKRB1	non local hub	R3	Non-hub connectors	15	0.436764	DATE	0.715556	-1.14055
BDNF	non local hub	R4	Non-hub kinless nodes	170	-0.36979	FIGHT CLUB	0.938962	-3.31928
BEX2	non local hub	R3	Non-hub connectors	67	0.390061	DATE	0.643573	-0.689138
BICC1	non local hub	R4	Non-hub kinless nodes	384	-0.311548	FIGHT CLUB	0.925232	-2.49694
BMP7	non local hub	R3	Non-hub connectors	411	0.295726	DATE	0.716074	-1.62471
BMPR1B	non local hub	R4	Non-hub kinless nodes	205	0.438303	DATE	0.938108	-0.533965
BNC2	non local hub	R4	Non-hub kinless nodes	408	-0.260691	FIGHT CLUB	0.923293	-2.39251
BRINP3	non local hub	R2	Peripheral nodes	10	0.755673	PARTY	0.19	-1.12644
BTG2	non local hub	R3	Non-hub connectors	422	0.262068	DATE	0.725742	-1.59915
C11orf96	non local hub	R4	Non-hub kinless nodes	202	0.316391	DATE	0.968238	-0.745564
C12orf75	non local hub	R4	Non-hub kinless nodes	376	-0.29947	FIGHT CLUB	0.929267	-2.5622
C15orf59	non local hub	R3	Non-hub connectors	264	0.410135	DATE	0.632691	-2.3787
C1orf226	non local hub	R4	Non-hub kinless nodes	93	0.262409	DATE	0.99815	-1.19698
C1orf54	non local hub	R3	Non-hub connectors	396	0.282767	DATE	0.752519	-1.90586
C1orf61	non local hub	R3	Non-hub connectors	501	0.310219	DATE	0.798308	-1.54803
C1QA	non local hub	R2	Peripheral nodes	121	0.738063	PARTY	0.232566	0.241898
C1QB	non local hub	R2	Peripheral nodes	126	0.72751	PARTY	0.251638	0.284218
C1QC	non local hub	R2	Peripheral nodes	131	0.72839	PARTY	0.282035	0.312431
C21orf62	non local hub	R3	Non-hub connectors	353	0.397462	DATE	0.742868	-2.13589
C2orf72	non local hub	R3	Non-hub connectors	326	0.395394	DATE	0.768066	-2.41704
C2orf80	non local hub	R3	Non-hub connectors	285	0.300385	DATE	0.660745	-2.30202
C3AR1	non local hub	R2	Peripheral nodes	115	0.69326	PARTY	0.182155	0.213685
C3orf70	non local hub	R3	Non-hub connectors	452	0.341749	DATE	0.754405	-1.56081
C4A	non local hub	R2	Peripheral nodes	148	0.566028	PARTY	0.417047	0.340645
C4orf19	non local hub	R4	Non-hub kinless nodes	117	0.471326	DATE	0.978888	-1.01359
C5orf46	non local hub	R4	Non-hub kinless nodes	5	0.431088	DATE	0.96	-1.2393
C8orf46	non local hub	R3	Non-hub connectors	263	0.375297	DATE	0.634504	-2.39148
C9orf3	non local hub	R4	Non-hub kinless nodes	136	-0.19692	FIGHT CLUB	0.993458	-1.09823
CA2	non local hub	R2	Peripheral nodes	74	0.753351	PARTY	0.13057	-0.280046
CADM2	non local hub	R3	Non-hub connectors	227	0.403616	DATE	0.625046	-2.64707
CAV1	non local hub	R4	Non-hub kinless nodes	245	-0.27248	FIGHT CLUB	0.929613	-3.01906
CCDC184	non local hub	R4	Non-hub kinless nodes	201	0.437212	DATE	0.986906	-0.92895
CCL3	non local hub	R1	Ultra-peripheral nodes	69	0.806238	PARTY	0	-0.280046
CCND2	non local hub	R2	Peripheral nodes	283	0.328226	DATE	0.563373	-2.03365
CCPG1	non local hub	R4	Non-hub kinless nodes	211	-0.315067	FIGHT CLUB	0.919139	-3.08433
CD109	non local hub	R4	Non-hub kinless nodes	328	-0.271209	FIGHT CLUB	0.921327	-2.66662
CD14	non local hub	R2	Peripheral nodes	131	0.7346	PARTY	0.282035	0.312431
CD163	non local hub	R2	Peripheral nodes	109	0.701509	PARTY	0.15832	0.157259
CD200	non local hub	R4	Non-hub kinless nodes	155	0.531519	PARTY	0.964995	-0.844311
CD55	non local hub	R4	Non-hub kinless nodes	206	-0.240043	FIGHT CLUB	0.923438	-3.12348
CD70	non local hub	R4	Non-hub kinless nodes	40	-0.033057	FIGHT CLUB	0.9775	-1.16876
CD93	non local hub	R2	Peripheral nodes	102	0.736211	PARTY	0.168685	0.058512
CDC42EP3	non local hub	R4	Non-hub kinless nodes	363	-0.317139	FIGHT CLUB	0.92411	-2.5622
CDC6	non local hub	R3	Non-hub connectors	201	-0.548051	FIGHT CLUB	0.683943	0.340645
CDH10	non local hub	R4	Non-hub kinless nodes	192	0.411039	DATE	0.989149	-0.97127
CDH5	non local hub	R4	Non-hub kinless nodes	36	0.687421	PARTY	0.950617	-1.14055
CEBPA	non local hub	R4	Non-hub kinless nodes	187	0.476136	DATE	0.826017	-0.153087
CELF2	non local hub	R3	Non-hub connectors	306	0.320746	DATE	0.642349	-2.08477
CELSR2	non local hub	R3	Non-hub connectors	353	0.250251	DATE	0.675778	-1.85474
CENPW	non local hub	R4	Non-hub kinless nodes	258	-0.327032	FIGHT CLUB	0.934559	-3.00601
CEP55	non local hub	R4	Non-hub kinless nodes	325	-0.40709	FIGHT CLUB	0.957501	-2.99295
CERS1	non local hub	R3	Non-hub connectors	472	0.330158	DATE	0.792512	-1.67582
CHD7	non local hub	R3	Non-hub connectors	377	0.259694	DATE	0.715744	-1.85474
CHI3L2	non local hub	R2	Peripheral nodes	96	0.751587	PARTY	0.061523	0.058512
CHL1-AS2	non local hub	R4	Non-hub kinless nodes	82	0.440176	DATE	0.974866	-1.07002
CHL1	non local hub	R3	Non-hub connectors	213	0.2492	DATE	0.671935	-2.86433
CHST11	non local hub	R3	Non-hub connectors	222	0.276413	DATE	0.646457	-2.73653
CITED1	non local hub	R3	Non-hub connectors	315	0.283721	DATE	0.651338	-2.04643
CKB	non local hub	R3	Non-hub connectors	246	0.279426	DATE	0.628198	-2.5065
CLDN5	non local hub	R2	Peripheral nodes	137	0.704213	PARTY	0.295381	0.368858
CLEC5A	non local hub	R1	Ultra-peripheral nodes	72	0.744298	PARTY	0.027585	-0.251833
CLIP2	non local hub	R3	Non-hub connectors	397	0.282083	DATE	0.735954	-1.8164
CLMP	non local hub	R4	Non-hub kinless nodes	290	-0.24166	FIGHT CLUB	0.929501	-2.86242
CNGA3	non local hub	R2	Peripheral nodes	42	0.750773	PARTY	0.419501	-0.801991
CNN2	non local hub	R4	Non-hub kinless nodes	425	-0.2826	FIGHT CLUB	0.926782	-2.3664
CNR1	non local hub	R4	Non-hub kinless nodes	18	0.413095	DATE	0.848765	-1.15466
COBL	non local hub	R3	Non-hub connectors	221	0.508882	PARTY	0.786982	0.185472
COL12A1	non local hub	R4	Non-hub kinless nodes	314	-0.206723	FIGHT CLUB	0.906528	-2.61441
COL1A1	non local hub	R4	Non-hub kinless nodes	93	0.024342	DATE	0.970401	-1.0277
COL1A2	non local hub	R3	Non-hub connectors	20	0.303801	DATE	0.7975	-1.12644
COL5A1	non local hub	R4	Non-hub kinless nodes	198	-0.205696	FIGHT CLUB	0.911208	-3.09738
COL6A2	non local hub	R4	Non-hub kinless nodes	89	0.027132	DATE	0.975256	-1.05591
COL6A3	non local hub	R4	Non-hub kinless nodes	17	-0.128889	FIGHT CLUB	0.944637	-1.19698
COL8A1	non local hub	R4	Non-hub kinless nodes	46	0.002455	DATE	0.988185	-1.18287
COL9A3	non local hub	R1	Ultra-peripheral nodes	2	0.782178	no hub	0	-1.22519
COLEC12	non local hub	R1	Ultra-peripheral nodes	1	0.717974	no hub	0	-1.2393
COLGALT2	non local hub	R3	Non-hub connectors	272	0.229706	DATE	0.687716	-2.48094
CORO2B	non local hub	R3	Non-hub connectors	342	0.277711	DATE	0.640701	-1.80362
CPA4	non local hub	R4	Non-hub kinless nodes	77	-0.08136	FIGHT CLUB	0.983134	-1.11234
CPE	non local hub	R4	Non-hub kinless nodes	69	0.390668	DATE	0.982987	-1.12644
CPLX1	non local hub	R4	Non-hub kinless nodes	118	0.363527	DATE	0.995404	-1.14055
CPNE4	non local hub	R4	Non-hub kinless nodes	68	0.34401	DATE	0.921929	-0.985377
CPNE5	non local hub	R4	Non-hub kinless nodes	229	0.448729	DATE	0.979234	-0.787884
CPS1	non local hub	R4	Non-hub kinless nodes	67	-0.315729	FIGHT CLUB	0.994431	-1.18287
CPVL	non local hub	R4	Non-hub kinless nodes	54	0.103343	DATE	0.994513	-1.19698
CPXM1	non local hub	R3	Non-hub connectors	324	0.326846	DATE	0.673973	-2.05921
CRB1	non local hub	R3	Non-hub connectors	362	0.306816	DATE	0.666669	-1.7525
CRISPLD1	non local hub	R4	Non-hub kinless nodes	59	0.383462	DATE	0.995404	-1.19698
CRMP1	non local hub	R3	Non-hub connectors	421	0.284405	DATE	0.721938	-1.58637
CRYAB	non local hub	R4	Non-hub kinless nodes	90	0.44264	DATE	0.865556	-0.787884
CRYL1	non local hub	R4	Non-hub kinless nodes	402	0.378742	DATE	0.8148	-2.21257
CSAG2	non local hub	R1	Ultra-peripheral nodes	5	0.853	PARTY	0	-1.18287
CSPG5	non local hub	R3	Non-hub connectors	490	0.305207	DATE	0.78915	-1.54803
CST3	non local hub	R3	Non-hub connectors	322	0.355265	DATE	0.731019	-2.28924
CTGF	non local hub	R4	Non-hub kinless nodes	102	-0.355269	FIGHT CLUB	0.965302	-0.985377
CTNNA2	non local hub	R2	Peripheral nodes	84	0.807375	PARTY	0.070153	-0.110767
CTNND2	non local hub	R3	Non-hub connectors	381	0.321365	DATE	0.704817	-1.77806
CX3CL1	non local hub	R3	Non-hub connectors	266	0.296711	DATE	0.694598	-2.54484
CX3CR1	non local hub	R2	Peripheral nodes	115	0.761676	PARTY	0.182155	0.213685
CXCL16	non local hub	R3	Non-hub connectors	169	0.508898	PARTY	0.697174	0.058512
CXCR4	non local hub	R4	Non-hub kinless nodes	121	0.525754	PARTY	0.946452	-0.858417
CXXC4	non local hub	R2	Peripheral nodes	292	0.394373	DATE	0.620004	-2.12311
CYFIP2	non local hub	R3	Non-hub connectors	325	0.259947	DATE	0.682944	-2.08477
CYP1B1	non local hub	R4	Non-hub kinless nodes	12	0.128093	DATE	0.9375	-1.21108
CYR61	non local hub	R4	Non-hub kinless nodes	254	-0.324995	FIGHT CLUB	0.936512	-3.03211
DAB2	non local hub	R4	Non-hub kinless nodes	178	-0.156757	FIGHT CLUB	0.951995	-0.703244
DCBLD1	non local hub	R4	Non-hub kinless nodes	181	-0.238331	FIGHT CLUB	0.897317	-3.11043
DCHS1	non local hub	R4	Non-hub kinless nodes	157	0.45914	DATE	0.996714	-1.12644
DCLK1	non local hub	R3	Non-hub connectors	259	0.351761	DATE	0.632549	-2.41704
DCX	non local hub	R3	Non-hub connectors	19	0.673396	PARTY	0.722992	-1.11234
DDX25	non local hub	R4	Non-hub kinless nodes	74	0.440704	DATE	0.885866	-0.900737
DENND2A	non local hub	R4	Non-hub kinless nodes	216	0.407969	DATE	0.994513	-1.0277
DEPDC1	non local hub	R4	Non-hub kinless nodes	267	-0.411241	FIGHT CLUB	0.959096	-3.16264
DEPDC7	non local hub	R4	Non-hub kinless nodes	168	-0.278781	FIGHT CLUB	0.918367	-3.24096
DLL1	non local hub	R3	Non-hub connectors	288	0.325156	DATE	0.626543	-2.17423
DNALI1	non local hub	R4	Non-hub kinless nodes	239	0.398569	DATE	0.939059	-0.421112
DOK5	non local hub	R4	Non-hub kinless nodes	5	0.725575	PARTY	0.84	-1.22519
DPP6	non local hub	R3	Non-hub connectors	443	0.361352	DATE	0.779545	-1.76528
DPYSL5	non local hub	R3	Non-hub connectors	296	0.27537	DATE	0.693024	-2.32758
DRAXIN	non local hub	R4	Non-hub kinless nodes	117	0.295533	DATE	0.989481	-1.08412
DSCAM	non local hub	R3	Non-hub connectors	17	0.656679	PARTY	0.778547	-1.14055
DTNA	non local hub	R3	Non-hub connectors	401	0.386586	DATE	0.798509	-2.12311
DUXAP10	non local hub	R4	Non-hub kinless nodes	7	-0.0746	FIGHT CLUB	0.918367	-1.22519
ECM1	non local hub	R4	Non-hub kinless nodes	243	-0.270673	FIGHT CLUB	0.909753	-2.91463
EDIL3	non local hub	R4	Non-hub kinless nodes	255	-0.211752	FIGHT CLUB	0.904022	-2.83632
EDN1	non local hub	R4	Non-hub kinless nodes	29	0.340439	DATE	0.970273	-1.18287
EDNRB	non local hub	R3	Non-hub connectors	242	0.320235	DATE	0.625982	-2.53206
EFS	non local hub	R4	Non-hub kinless nodes	44	0.43591	DATE	0.997934	-1.22519
ELAVL3	non local hub	R3	Non-hub connectors	350	0.307372	DATE	0.676727	-1.8803
ELF4	non local hub	R4	Non-hub kinless nodes	466	-0.280097	FIGHT CLUB	0.932578	-2.28809
ELL2	non local hub	R4	Non-hub kinless nodes	189	-0.246736	FIGHT CLUB	0.912209	-3.13654
ELOVL2	non local hub	R4	Non-hub kinless nodes	95	0.450183	DATE	0.984044	-1.08412
ENHO	non local hub	R4	Non-hub kinless nodes	69	0.681477	PARTY	0.989708	-1.15466
EOGT	non local hub	R4	Non-hub kinless nodes	272	-0.292308	FIGHT CLUB	0.911319	-2.81021
EPHA2	non local hub	R4	Non-hub kinless nodes	121	-0.200453	FIGHT CLUB	0.986613	-1.05591
EVA1A	non local hub	R4	Non-hub kinless nodes	443	-0.289301	FIGHT CLUB	0.926624	-2.30114
EYA2	non local hub	R2	Peripheral nodes	229	0.356118	DATE	0.615492	-2.60873
F13A1	non local hub	R1	Ultra-peripheral nodes	34	0.761004	PARTY	0	-0.773778
FABP7	non local hub	R3	Non-hub connectors	418	0.281601	DATE	0.715385	-1.57359
FAM107A	non local hub	R2	Peripheral nodes	173	0.643319	PARTY	0.469545	0.52403
FAM131B	non local hub	R3	Non-hub connectors	360	0.282693	DATE	0.685154	-1.84196
FAM149A	non local hub	R3	Non-hub connectors	315	0.362855	DATE	0.658796	-2.07199
FAM181B	non local hub	R3	Non-hub connectors	459	0.289788	DATE	0.759708	-1.54803
FAM19A5	non local hub	R4	Non-hub kinless nodes	200	0.393806	DATE	0.953775	-0.646818
FAM213A	non local hub	R4	Non-hub kinless nodes	55	0.437081	DATE	0.998678	-1.22519
FAM228B	non local hub	R4	Non-hub kinless nodes	311	0.497564	DATE	0.825271	0.580457
FAM69C	non local hub	R2	Peripheral nodes	156	0.666925	PARTY	0.447074	0.382964
FAM84A	non local hub	R4	Non-hub kinless nodes	130	0.42938	DATE	0.982899	-1.01359
FAM84A	non local hub	R4	Non-hub kinless nodes	96	0.432806	DATE	0.991211	-1.12644
FAP	non local hub	R4	Non-hub kinless nodes	23	0.222297	DATE	0.907372	-1.15466
FAR2P2	non local hub	R2	Peripheral nodes	97	0.784151	PARTY	0.119885	0.030299
FAT3	non local hub	R3	Non-hub connectors	260	0.336487	DATE	0.644601	-2.4426
FAT4	non local hub	R4	Non-hub kinless nodes	295	-0.221676	FIGHT CLUB	0.894099	-2.61441
FBN1	non local hub	R4	Non-hub kinless nodes	342	-0.204224	FIGHT CLUB	0.912785	-2.54915
FCER1G	non local hub	R2	Peripheral nodes	132	0.724913	PARTY	0.26716	0.340645
FCGBP	non local hub	R2	Peripheral nodes	109	0.748877	PARTY	0.141402	0.171365
FCGR1A	non local hub	R2	Peripheral nodes	125	0.744098	PARTY	0.211456	0.312431
FCGR1B	non local hub	R2	Peripheral nodes	126	0.739351	PARTY	0.237843	0.298325
FCGR3A	non local hub	R2	Peripheral nodes	121	0.742348	PARTY	0.218018	0.256005
FCGRT	non local hub	R3	Non-hub connectors	207	0.528859	PARTY	0.742701	0.227792
FEZ1	non local hub	R3	Non-hub connectors	364	0.312553	DATE	0.663982	-1.72694
FGF1	non local hub	R2	Peripheral nodes	93	0.696161	PARTY	0.084172	0.002086
FGF13	non local hub	R3	Non-hub connectors	2	-0.722911	no hub	0.75	-1.2393
FGFBP3	non local hub	R4	Non-hub kinless nodes	63	0.397172	DATE	0.95742	-1.07002
FGL2	non local hub	R2	Peripheral nodes	82	0.787635	PARTY	0.071832	-0.13898
FHL2	non local hub	R4	Non-hub kinless nodes	421	-0.267989	FIGHT CLUB	0.918755	-2.30114
FIBIN	non local hub	R4	Non-hub kinless nodes	116	0.529616	PARTY	0.949762	-0.88663
FLNB	non local hub	R4	Non-hub kinless nodes	293	-0.277089	FIGHT CLUB	0.925451	-2.82326
FLRT3	non local hub	R3	Non-hub connectors	2	0.027015	no hub	0.75	-1.2393
FNDC4	non local hub	R3	Non-hub connectors	172	0.496519	DATE	0.75	-0.040234
FOS	non local hub	R4	Non-hub kinless nodes	150	0.329556	DATE	0.917822	-0.646818
FOSL1	non local hub	R4	Non-hub kinless nodes	370	-0.309307	FIGHT CLUB	0.931271	-2.60136
FREM2	non local hub	R3	Non-hub connectors	250	0.244964	DATE	0.681904	-2.62151
FXYD5	non local hub	R4	Non-hub kinless nodes	347	-0.258484	FIGHT CLUB	0.926617	-2.64052
FXYD6	non local hub	R3	Non-hub connectors	464	0.303966	DATE	0.764859	-1.54803
FZD3	non local hub	R3	Non-hub connectors	461	0.287175	DATE	0.761788	-1.54803
GAB2	non local hub	R4	Non-hub kinless nodes	190	0.444971	DATE	0.91	-0.449326
GAL3ST4	non local hub	R4	Non-hub kinless nodes	238	0.422657	DATE	0.974507	-0.717351
GALNT15	non local hub	R2	Peripheral nodes	85	0.684486	PARTY	0.091903	-0.110767
GALR1	non local hub	R4	Non-hub kinless nodes	76	0.49743	DATE	0.979051	-1.09823
GAP43	non local hub	R3	Non-hub connectors	286	0.380254	DATE	0.76379	-2.64707
GAREML	non local hub	R2	Peripheral nodes	291	0.312134	DATE	0.604528	-2.08477
GAS1	non local hub	R4	Non-hub kinless nodes	9	0.404166	DATE	0.950617	-1.22519
GAS2	non local hub	R1	Ultra-peripheral nodes	2	0.811284	no hub	0	-1.22519
GAS7	non local hub	R4	Non-hub kinless nodes	17	0.561917	PARTY	0.944637	-1.19698
GATS	non local hub	R4	Non-hub kinless nodes	249	0.457218	DATE	0.894179	-0.110767
GFAP	non local hub	R3	Non-hub connectors	234	0.559217	PARTY	0.691358	0.580457
GIMAP4	non local hub	R2	Peripheral nodes	99	0.776051	PARTY	0.136415	0.044406
GLDC	non local hub	R3	Non-hub connectors	354	0.27284	DATE	0.661368	-1.79084
GLIPR1	non local hub	R4	Non-hub kinless nodes	166	-0.221088	FIGHT CLUB	0.916388	-3.24096
GLT8D2	non local hub	R4	Non-hub kinless nodes	201	-0.234298	FIGHT CLUB	0.904854	-3.05822
GNAZ	non local hub	R2	Peripheral nodes	233	0.317787	DATE	0.580007	-2.49372
GNG4	non local hub	R4	Non-hub kinless nodes	124	0.282128	DATE	0.998959	-1.19698
GPM6A	non local hub	R3	Non-hub connectors	333	0.283402	DATE	0.653563	-1.91864
GPM6B	non local hub	R3	Non-hub connectors	435	0.283073	DATE	0.74422	-1.61193
GPR1	non local hub	R4	Non-hub kinless nodes	135	-0.280131	FIGHT CLUB	0.912209	-3.34539
GPR123	non local hub	R4	Non-hub kinless nodes	186	0.455496	DATE	0.973985	-0.830204
GPR155	non local hub	R3	Non-hub connectors	212	0.299696	DATE	0.64676	-2.81321
GPR176	non local hub	R4	Non-hub kinless nodes	281	-0.249567	FIGHT CLUB	0.920961	-2.83632
GPR19	non local hub	R2	Peripheral nodes	296	0.287847	DATE	0.617775	-2.08477
GPR34	non local hub	R2	Peripheral nodes	122	0.745569	PARTY	0.245095	0.241898
GPR37L1	non local hub	R4	Non-hub kinless nodes	191	0.406322	DATE	0.941997	-0.604498
GPR37L1	non local hub	R4	Non-hub kinless nodes	88	0.573495	PARTY	0.931689	-0.92895
GPR56	non local hub	R2	Peripheral nodes	278	0.368378	DATE	0.527962	-1.98253
GPRASP1	non local hub	R2	Peripheral nodes	114	0.7155	PARTY	0.215066	0.171365
GPRC5A	non local hub	R3	Non-hub connectors	13	0.406697	DATE	0.786982	-1.16876
GPRC5B	non local hub	R3	Non-hub connectors	415	0.334268	DATE	0.765417	-1.85474
GPX8	non local hub	R4	Non-hub kinless nodes	361	-0.347518	FIGHT CLUB	0.924793	-2.57525
GRIA2	non local hub	R3	Non-hub connectors	408	0.301158	DATE	0.711884	-1.62471
GRIA3	non local hub	R2	Peripheral nodes	286	0.4132	DATE	0.581581	-2.05921
GRIK1	non local hub	R4	Non-hub kinless nodes	61	0.439834	DATE	0.954582	-1.07002
GULP1	non local hub	R4	Non-hub kinless nodes	71	-0.193209	FIGHT CLUB	0.995041	-1.18287
H19	non local hub	R1	Ultra-peripheral nodes	2	0.736241	no hub	0	-1.22519
HBA1	non local hub	R2	Peripheral nodes	122	0.728566	PARTY	0.259272	0.227792
HCLS1	non local hub	R1	Ultra-peripheral nodes	84	0.78973	PARTY	0.023668	-0.082554
HEPACAM	non local hub	R3	Non-hub connectors	400	0.348639	DATE	0.776744	-2.00809
HES5	non local hub	R2	Peripheral nodes	218	0.314762	DATE	0.62217	-2.71097
HES6	non local hub	R3	Non-hub connectors	331	0.292972	DATE	0.673962	-2.00809
HEY1	non local hub	R3	Non-hub connectors	361	0.323245	DATE	0.7259	-2.00809
HEY2	non local hub	R3	Non-hub connectors	278	0.267225	DATE	0.630441	-2.26369
HIST2H2BE	non local hub	R4	Non-hub kinless nodes	118	0.439645	DATE	0.994183	-1.12644
HLA-DQA1	non local hub	R1	Ultra-peripheral nodes	51	0.785555	PARTY	0	-0.533965
HLA-DRA	non local hub	R1	Ultra-peripheral nodes	65	0.796622	PARTY	0	-0.336473
HLA-DRB1	non local hub	R1	Ultra-peripheral nodes	76	0.799198	PARTY	0	-0.1813
HLA-DRB1	non local hub	R1	Ultra-peripheral nodes	75	0.805477	PARTY	0	-0.195407
HMMR	non local hub	R4	Non-hub kinless nodes	302	-0.357836	FIGHT CLUB	0.941571	-2.91463
HOPX	non local hub	R4	Non-hub kinless nodes	118	0.357768	DATE	0.943694	-0.858417
HOXB7	non local hub	R4	Non-hub kinless nodes	3	0.24877	no hub	0.888889	-1.2393
HOXC6	non local hub	R4	Non-hub kinless nodes	94	-0.439116	FIGHT CLUB	0.988683	-1.11234
HRK	non local hub	R4	Non-hub kinless nodes	84	0.401188	DATE	0.918367	-0.914844
HS3ST3A1	non local hub	R4	Non-hub kinless nodes	58	-0.3759	FIGHT CLUB	0.999703	-1.2393
ID4	non local hub	R3	Non-hub connectors	475	0.33039	DATE	0.779594	-1.57359
IGDCC4	non local hub	R3	Non-hub connectors	404	0.313462	DATE	0.727226	-1.72694
IGFBP2	non local hub	R4	Non-hub kinless nodes	138	0.19929	DATE	0.969754	-0.914844
IGFBP6	non local hub	R4	Non-hub kinless nodes	216	-0.223262	FIGHT CLUB	0.912209	-3.03211
IGFBPL1	non local hub	R2	Peripheral nodes	9	0.739927	PARTY	0.395062	-1.15466
IGHG1	non local hub	R4	Non-hub kinless nodes	236	-0.281383	FIGHT CLUB	0.90432	-2.91463
IGSF11	non local hub	R3	Non-hub connectors	451	0.333214	DATE	0.762046	-1.61193
IL13RA1	non local hub	R4	Non-hub kinless nodes	269	-0.322177	FIGHT CLUB	0.936098	-2.9799
IL15	non local hub	R4	Non-hub kinless nodes	266	-0.290909	FIGHT CLUB	0.914014	-2.84937
IL17D	non local hub	R4	Non-hub kinless nodes	328	0.454525	DATE	0.804571	-2.57039
IL1R1	non local hub	R4	Non-hub kinless nodes	145	-0.186014	FIGHT CLUB	0.98459	-0.999483
IL33	non local hub	R3	Non-hub connectors	12	0.620117	PARTY	0.659722	-1.15466
IL6	non local hub	R3	Non-hub connectors	2	0.779092	no hub	0.75	-1.2393
IL7R	non local hub	R4	Non-hub kinless nodes	168	-0.274265	FIGHT CLUB	0.928253	-3.28012
INHBA	non local hub	R4	Non-hub kinless nodes	6	0.003088	DATE	0.972222	-1.2393
INSM1	non local hub	R4	Non-hub kinless nodes	172	0.305142	DATE	0.989048	-0.999483
IRS1	non local hub	R4	Non-hub kinless nodes	267	-0.303852	FIGHT CLUB	0.923186	-2.90158
IRX3	non local hub	R4	Non-hub kinless nodes	243	-0.291944	FIGHT CLUB	0.928449	-3.01906
ITGA3	non local hub	R4	Non-hub kinless nodes	275	-0.305872	FIGHT CLUB	0.937045	-2.96685
ITGA4	non local hub	R4	Non-hub kinless nodes	7	0.525034	PARTY	0.918367	-1.22519
ITGA5	non local hub	R4	Non-hub kinless nodes	164	-0.10104	FIGHT CLUB	0.978584	-0.914844
ITGA7	non local hub	R4	Non-hub kinless nodes	108	0.307779	DATE	0.946416	-0.900737
ITM2A	non local hub	R2	Peripheral nodes	97	0.810221	PARTY	0.100436	0.044406
JAM2	non local hub	R4	Non-hub kinless nodes	107	0.317166	DATE	0.968469	-0.985377
KBTBD11	non local hub	R3	Non-hub connectors	329	0.359514	DATE	0.662965	-1.98253
KCNA2	non local hub	R3	Non-hub connectors	228	0.328229	DATE	0.649411	-2.69819
KCND2	non local hub	R3	Non-hub connectors	5	0.734886	PARTY	0.64	-1.21108
KCND3	non local hub	R3	Non-hub connectors	307	0.247316	DATE	0.689747	-2.23813
KCNH2	non local hub	R3	Non-hub connectors	315	0.25114	DATE	0.673469	-2.12311
KCNIP1	non local hub	R4	Non-hub kinless nodes	34	0.693058	PARTY	0.929931	-1.12644
KCNJ10	non local hub	R3	Non-hub connectors	327	0.399196	DATE	0.707011	-2.16145
KCNJ16	non local hub	R4	Non-hub kinless nodes	123	0.582697	PARTY	0.841298	-0.562178
KCNN2	non local hub	R4	Non-hub kinless nodes	197	0.439432	DATE	0.992553	-1.01359
KCNN4	non local hub	R4	Non-hub kinless nodes	67	-0.178795	FIGHT CLUB	0.996436	-1.19698
KCNQ2	non local hub	R3	Non-hub connectors	354	0.318961	DATE	0.711928	-1.99531
KDELR3	non local hub	R4	Non-hub kinless nodes	244	-0.358478	FIGHT CLUB	0.935434	-3.05822
KIAA0226L	non local hub	R3	Non-hub connectors	357	0.326935	DATE	0.68928	-1.8803
KIF1A	non local hub	R3	Non-hub connectors	266	0.402016	DATE	0.698739	-2.55762
KIF20A	non local hub	R3	Non-hub connectors	213	-0.491256	FIGHT CLUB	0.779585	0.157259
KIF5C	non local hub	R2	Peripheral nodes	278	0.313166	DATE	0.621642	-2.23813
KLF15	non local hub	R3	Non-hub connectors	477	0.323178	DATE	0.781439	-1.57359
KLF5	non local hub	R4	Non-hub kinless nodes	21	-0.373472	FIGHT CLUB	0.99093	-1.22519
KLHDC8A	non local hub	R3	Non-hub connectors	373	0.226771	DATE	0.718218	-1.89308
KLHDC9	non local hub	R3	Non-hub connectors	317	0.436252	DATE	0.754709	-2.41704
KRT18	non local hub	R4	Non-hub kinless nodes	28	0.214894	DATE	0.896684	-1.12644
KRT8	non local hub	R4	Non-hub kinless nodes	17	0.052276	DATE	0.913495	-1.18287
KRT80	non local hub	R4	Non-hub kinless nodes	19	0.423833	DATE	0.864266	-1.15466
KRT81	non local hub	R1	Ultra-peripheral nodes	2	0.726431	no hub	0	-1.22519
KRTAP1-5	non local hub	R1	Ultra-peripheral nodes	1	0.737364	no hub	0	-1.2393
KYNU	non local hub	R4	Non-hub kinless nodes	5	0.71962	PARTY	0.96	-1.2393
L1CAM	non local hub	R1	Ultra-peripheral nodes	1	0.717123	no hub	0	-1.2393
LACTB	non local hub	R4	Non-hub kinless nodes	376	-0.326392	FIGHT CLUB	0.930674	-2.57525
LAMB3	non local hub	R1	Ultra-peripheral nodes	1	0.747274	no hub	0	-1.2393
LAMP5	non local hub	R4	Non-hub kinless nodes	140	0.439118	DATE	0.998163	-1.16876
LAPTM5	non local hub	R1	Ultra-peripheral nodes	81	0.835831	PARTY	0	-0.110767
LGI1	non local hub	R1	Ultra-peripheral nodes	61	0.77292	PARTY	0	-0.392899
LHFPL3	non local hub	R3	Non-hub connectors	319	0.312041	DATE	0.656361	-2.03365
LHFPL4	non local hub	R3	Non-hub connectors	327	0.344252	DATE	0.637058	-1.90586
LHX2	non local hub	R4	Non-hub kinless nodes	86	0.367515	DATE	0.986479	-1.11234
LINC00086	non local hub	R4	Non-hub kinless nodes	56	0.561296	PARTY	0.968112	-1.11234
LINC00461	non local hub	R3	Non-hub connectors	243	0.270969	DATE	0.64394	-2.57039
LINC00844	non local hub	R2	Peripheral nodes	126	0.738766	PARTY	0.344671	0.185472
LINC00973	non local hub	R4	Non-hub kinless nodes	46	0.097704	DATE	0.969754	-1.14055
LINC01003	non local hub	R3	Non-hub connectors	345	0.286545	DATE	0.667288	-1.8803
LINC01158	non local hub	R3	Non-hub connectors	476	0.292413	DATE	0.776565	-1.54803
LINC01268	non local hub	R1	Ultra-peripheral nodes	1	0.743977	no hub	0	-1.2393
LINC01351	non local hub	R4	Non-hub kinless nodes	7	0.766443	PARTY	0.816327	-1.21108
LINGO1	non local hub	R3	Non-hub connectors	340	0.336996	DATE	0.677777	-1.95697
LIX1	non local hub	R2	Peripheral nodes	131	0.749976	PARTY	0.255929	0.340645
LMF1	non local hub	R3	Non-hub connectors	382	0.326118	DATE	0.73674	-1.91864
LMO1	non local hub	R4	Non-hub kinless nodes	181	0.321632	DATE	0.985226	-0.943057
LMO2	non local hub	R3	Non-hub connectors	434	0.294224	DATE	0.75	-1.65026
LOC100131262	non local hub	R4	Non-hub kinless nodes	371	-0.293695	FIGHT CLUB	0.924412	-2.53609
LOC100132891	non local hub	R4	Non-hub kinless nodes	5	-0.403294	FIGHT CLUB	0.96	-1.2393
LOC100506100	non local hub	R4	Non-hub kinless nodes	121	-0.349053	FIGHT CLUB	0.998907	-1.19698
LOC100506725	non local hub	R4	Non-hub kinless nodes	165	0.563724	PARTY	0.809587	-0.237726
LOC100996756	non local hub	R3	Non-hub connectors	222	0.343076	DATE	0.702926	-2.8771
LOC101927705	non local hub	R4	Non-hub kinless nodes	398	-0.306929	FIGHT CLUB	0.929067	-2.48388
LOC101927720	non local hub	R4	Non-hub kinless nodes	185	0.369278	DATE	0.995062	-1.07002
LOC101927886	non local hub	R2	Peripheral nodes	223	0.352023	DATE	0.577208	-2.57039
LOC101928916	non local hub	R4	Non-hub kinless nodes	44	-0.229952	FIGHT CLUB	0.981405	-1.16876
LOC101930608	non local hub	R3	Non-hub connectors	338	0.327371	DATE	0.670565	-1.94419
LOC102723918	non local hub	R3	Non-hub connectors	334	0.329237	DATE	0.662627	-1.94419
LOC102724229	non local hub	R4	Non-hub kinless nodes	136	0.319867	DATE	0.99654	-1.14055
LOC102724356	non local hub	R4	Non-hub kinless nodes	165	0.226597	DATE	0.977043	-0.900737
LOC339166	non local hub	R3	Non-hub connectors	415	0.294864	DATE	0.718972	-1.61193
LOC644172	non local hub	R3	Non-hub connectors	396	0.30613	DATE	0.742367	-1.85474
LOC645321	non local hub	R3	Non-hub connectors	382	0.341894	DATE	0.742085	-1.94419
LOC728392	non local hub	R3	Non-hub connectors	365	0.315536	DATE	0.714581	-1.93142
LOC729680	non local hub	R3	Non-hub connectors	251	0.359826	DATE	0.710719	-2.69819
LOX	non local hub	R4	Non-hub kinless nodes	128	-0.185753	FIGHT CLUB	0.982361	-1.01359
LOXL1-AS1	non local hub	R4	Non-hub kinless nodes	283	-0.241745	FIGHT CLUB	0.916043	-2.79716
LOXL1	non local hub	R4	Non-hub kinless nodes	125	-0.142312	FIGHT CLUB	0.9936	-1.11234
LOXL2	non local hub	R4	Non-hub kinless nodes	377	-0.257297	FIGHT CLUB	0.916407	-2.44472
LPHN3	non local hub	R3	Non-hub connectors	418	0.263321	DATE	0.728005	-1.63749
LPL	non local hub	R3	Non-hub connectors	299	0.377357	DATE	0.754992	-2.53206
LPPR5	non local hub	R4	Non-hub kinless nodes	16	0.646107	PARTY	0.859375	-1.16876
LRIG3	non local hub	R4	Non-hub kinless nodes	283	-0.251796	FIGHT CLUB	0.916043	-2.79716
LRP1B	non local hub	R3	Non-hub connectors	10	0.735152	PARTY	0.75	-1.18287
LRP4	non local hub	R3	Non-hub connectors	328	0.341034	DATE	0.674961	-2.03365
LRRC3B	non local hub	R4	Non-hub kinless nodes	136	0.524306	PARTY	0.966209	-0.900737
LRRC4	non local hub	R3	Non-hub connectors	286	0.389477	DATE	0.63832	-2.22535
LRRC4B	non local hub	R3	Non-hub connectors	325	0.304666	DATE	0.643683	-1.94419
LRRN1	non local hub	R2	Peripheral nodes	216	0.319458	DATE	0.585884	-2.64707
LRRN3	non local hub	R4	Non-hub kinless nodes	101	0.608216	PARTY	0.928536	-0.872524
LRRTM2	non local hub	R3	Non-hub connectors	416	0.304079	DATE	0.712642	-1.57359
LSAMP	non local hub	R4	Non-hub kinless nodes	213	0.380307	DATE	0.947078	-0.562178
LTF	non local hub	R1	Ultra-peripheral nodes	57	0.791159	PARTY	0	-0.449326
LUM	non local hub	R1	Ultra-peripheral nodes	2	0.734058	no hub	0	-1.22519
LY86	non local hub	R2	Peripheral nodes	129	0.712217	PARTY	0.312	0.256005
MAGEA1	non local hub	R1	Ultra-peripheral nodes	4	0.842374	no hub	0	-1.19698
MAGEA12	non local hub	R2	Peripheral nodes	7	0.835824	PARTY	0.489796	-1.18287
MAGEA2	non local hub	R1	Ultra-peripheral nodes	2	0.796916	no hub	0	-1.22519
MAGEA3	non local hub	R3	Non-hub connectors	10	0.354207	DATE	0.75	-1.18287
MAGEA6	non local hub	R4	Non-hub kinless nodes	16	-0.044056	FIGHT CLUB	0.902344	-1.18287
MAN1A1	non local hub	R4	Non-hub kinless nodes	34	0.132018	DATE	0.944637	-1.14055
MAN1C1	non local hub	R4	Non-hub kinless nodes	180	0.454112	DATE	0.8775	-0.364686
MAP2	non local hub	R3	Non-hub connectors	412	0.287466	DATE	0.712267	-1.59915
MAP6	non local hub	R3	Non-hub connectors	338	0.294005	DATE	0.66716	-1.93142
MAPT	non local hub	R3	Non-hub connectors	463	0.298778	DATE	0.770097	-1.58637
MARK1	non local hub	R3	Non-hub connectors	259	0.259062	DATE	0.703627	-2.62151
MASTL	non local hub	R4	Non-hub kinless nodes	240	-0.480219	FIGHT CLUB	0.976233	-3.38455
MEGF6	non local hub	R3	Non-hub connectors	2	-0.002082	no hub	0.75	-1.2393
MEOX2	non local hub	R4	Non-hub kinless nodes	30	0.439071	DATE	0.945556	-1.15466
MET	non local hub	R4	Non-hub kinless nodes	376	-0.249099	FIGHT CLUB	0.912849	-2.41862
METTL7B	non local hub	R2	Peripheral nodes	25	0.395095	DATE	0.2944	-0.957163
MFAP2	non local hub	R1	Ultra-peripheral nodes	2	0.717628	no hub	0	-1.22519
MICA	non local hub	R4	Non-hub kinless nodes	426	-0.297075	FIGHT CLUB	0.924569	-2.3403
MICAL2	non local hub	R4	Non-hub kinless nodes	287	-0.22674	FIGHT CLUB	0.924231	-2.83632
MICB	non local hub	R4	Non-hub kinless nodes	429	-0.291199	FIGHT CLUB	0.926886	-2.35335
MIR6787	non local hub	R1	Ultra-peripheral nodes	1	0.743246	no hub	0	-1.2393
MLC1	non local hub	R3	Non-hub connectors	499	0.315974	DATE	0.796688	-1.54803
MLPH	non local hub	R4	Non-hub kinless nodes	145	-0.242588	FIGHT CLUB	0.989298	-1.0418
MME	non local hub	R4	Non-hub kinless nodes	228	-0.26395	FIGHT CLUB	0.933037	-3.09738
MMP1	non local hub	R4	Non-hub kinless nodes	13	0.621813	PARTY	0.852071	-1.18287
MMP3	non local hub	R4	Non-hub kinless nodes	14	0.208894	DATE	0.816327	-1.16876
MOB3B	non local hub	R4	Non-hub kinless nodes	181	0.32976	DATE	0.983853	-0.92895
MPPED2	non local hub	R4	Non-hub kinless nodes	100	0.392048	DATE	0.9804	-1.05591
MS4A7	non local hub	R2	Peripheral nodes	122	0.731281	PARTY	0.245095	0.241898
MSC	non local hub	R4	Non-hub kinless nodes	13	-0.161035	FIGHT CLUB	0.946746	-1.21108
MSRB3	non local hub	R4	Non-hub kinless nodes	382	-0.23154	FIGHT CLUB	0.915566	-2.41862
MST4	non local hub	R1	Ultra-peripheral nodes	1	0.722067	no hub	0	-1.2393
MT1M	non local hub	R1	Ultra-peripheral nodes	72	0.784373	PARTY	0.027585	-0.251833
MT3	non local hub	R3	Non-hub connectors	360	0.436062	DATE	0.792469	-2.32758
MTFR2	non local hub	R4	Non-hub kinless nodes	326	-0.312252	FIGHT CLUB	0.936731	-2.79716
MVP	non local hub	R4	Non-hub kinless nodes	248	-0.220416	FIGHT CLUB	0.92033	-2.95379
MYBPC1	non local hub	R2	Peripheral nodes	94	0.775351	PARTY	0.103554	0.002086
MYH9	non local hub	R4	Non-hub kinless nodes	384	-0.261762	FIGHT CLUB	0.922356	-2.47083
MYOF	non local hub	R4	Non-hub kinless nodes	352	-0.263918	FIGHT CLUB	0.919292	-2.5622
NABP1	non local hub	R4	Non-hub kinless nodes	418	-0.265165	FIGHT CLUB	0.921654	-2.3403
NACAD	non local hub	R4	Non-hub kinless nodes	226	0.420359	DATE	0.963799	-0.646818
NAPSB	non local hub	R2	Peripheral nodes	105	0.750443	PARTY	0.146576	0.114939
NAT1	non local hub	R4	Non-hub kinless nodes	187	-0.287252	FIGHT CLUB	0.916612	-3.16264
NAT8L	non local hub	R3	Non-hub connectors	379	0.301222	DATE	0.748679	-1.99531
NCALD	non local hub	R3	Non-hub connectors	389	0.325819	DATE	0.674308	-1.58637
NCAM1	non local hub	R3	Non-hub connectors	380	0.339163	DATE	0.708968	-1.80362
NCAN	non local hub	R3	Non-hub connectors	502	0.327386	DATE	0.79911	-1.54803
NCEH1	non local hub	R4	Non-hub kinless nodes	332	-0.253436	FIGHT CLUB	0.903751	-2.52304
NDRG2	non local hub	R4	Non-hub kinless nodes	274	0.517183	PARTY	0.835886	0.312431
NDRG4	non local hub	R4	Non-hub kinless nodes	109	0.457223	DATE	0.821901	-0.604498
NEIL3	non local hub	R4	Non-hub kinless nodes	137	-0.422258	FIGHT CLUB	0.866802	-0.548072
NELL2	non local hub	R4	Non-hub kinless nodes	171	0.493795	DATE	0.975069	-0.872524
NES	non local hub	R3	Non-hub connectors	334	0.215576	DATE	0.706327	-2.11033
NEUROD1	non local hub	R4	Non-hub kinless nodes	61	0.422429	DATE	0.892502	-0.97127
NEXN	non local hub	R4	Non-hub kinless nodes	290	-0.203586	FIGHT CLUB	0.912057	-2.74494
NFIA	non local hub	R3	Non-hub connectors	434	0.291295	DATE	0.738347	-1.58637
NGF	non local hub	R4	Non-hub kinless nodes	5	0.439631	DATE	0.84	-1.22519
NIM1K	non local hub	R4	Non-hub kinless nodes	172	0.507689	PARTY	0.918841	-0.562178
NKAIN4	non local hub	R2	Peripheral nodes	83	0.70009	PARTY	0.247496	-0.237726
NLGN1	non local hub	R4	Non-hub kinless nodes	119	0.457975	DATE	0.997458	-1.16876
NLGN4X	non local hub	R4	Non-hub kinless nodes	96	0.455968	DATE	0.978733	-1.05591
NMB	non local hub	R2	Peripheral nodes	157	0.581539	PARTY	0.55272	0.227792
NME5	non local hub	R2	Peripheral nodes	165	0.522366	PARTY	0.610321	0.199578
NOL4	non local hub	R3	Non-hub connectors	255	0.37946	DATE	0.64	-2.46816
NOVA1	non local hub	R3	Non-hub connectors	386	0.256585	DATE	0.712415	-1.77806
NPAS3	non local hub	R3	Non-hub connectors	441	0.302005	DATE	0.746587	-1.58637
NPDC1	non local hub	R3	Non-hub connectors	246	0.343888	DATE	0.628198	-2.5065
NQO1	non local hub	R4	Non-hub kinless nodes	222	-0.32271	FIGHT CLUB	0.938621	-3.14959
NR2E1	non local hub	R4	Non-hub kinless nodes	182	0.489479	DATE	0.938866	-0.618605
NRCAM	non local hub	R4	Non-hub kinless nodes	195	0.407016	DATE	0.888889	-0.336473
NRXN1	non local hub	R4	Non-hub kinless nodes	145	0.538003	PARTY	0.945018	-0.773778
NRXN2	non local hub	R3	Non-hub connectors	297	0.376531	DATE	0.706141	-2.36592
NSG1	non local hub	R4	Non-hub kinless nodes	50	0.49987	DATE	0.8556	-0.985377
NT5DC1	non local hub	R4	Non-hub kinless nodes	381	-0.260042	FIGHT CLUB	0.918153	-2.44472
NTN4	non local hub	R4	Non-hub kinless nodes	11	0.33496	DATE	0.991736	-1.2393
NTRK2	non local hub	R2	Peripheral nodes	170	0.622999	PARTY	0.542388	0.368858
NUS1	non local hub	R4	Non-hub kinless nodes	389	-0.421182	FIGHT CLUB	0.958757	-2.83632
NXPH1	non local hub	R3	Non-hub connectors	259	0.331816	DATE	0.655581	-2.48094
OLFM1	non local hub	R4	Non-hub kinless nodes	141	0.448293	DATE	0.987123	-1.0277
OLIG1	non local hub	R4	Non-hub kinless nodes	512	0.305949	DATE	0.806881	-1.54803
OLIG2	non local hub	R3	Non-hub connectors	443	0.297096	DATE	0.744325	-1.56081
P2RY12	non local hub	R2	Peripheral nodes	76	0.81244	PARTY	0.077389	-0.22362
PALD1	non local hub	R4	Non-hub kinless nodes	275	0.474516	DATE	0.842896	0.284218
PALM	non local hub	R4	Non-hub kinless nodes	166	0.274853	DATE	0.962839	-0.801991
PAPSS2	non local hub	R1	Ultra-peripheral nodes	1	0.711759	no hub	0	-1.2393
PAQR6	non local hub	R3	Non-hub connectors	247	0.586225	PARTY	0.701274	0.65099
PAWR	non local hub	R4	Non-hub kinless nodes	357	-0.287785	FIGHT CLUB	0.927689	-2.61441
PCDH17	non local hub	R3	Non-hub connectors	316	0.380947	DATE	0.626973	-1.95697
PCDH19	non local hub	R3	Non-hub connectors	348	0.270588	DATE	0.659722	-1.82918
PCDH8	non local hub	R4	Non-hub kinless nodes	123	0.369923	DATE	0.987045	-1.05591
PCDH9	non local hub	R4	Non-hub kinless nodes	87	0.397491	DATE	0.947153	-0.97127
PCDHA1	non local hub	R4	Non-hub kinless nodes	125	0.306808	DATE	0.992256	-1.09823
PCSK1N	non local hub	R3	Non-hub connectors	460	0.335995	DATE	0.769182	-1.59915
PDE1C	non local hub	R4	Non-hub kinless nodes	3	0.758139	no hub	0.888889	-1.2393
PDE4B	non local hub	R3	Non-hub connectors	443	0.319349	DATE	0.744325	-1.56081
PDE8B	non local hub	R4	Non-hub kinless nodes	145	0.572553	PARTY	0.811225	-0.364686
PDLIM1	non local hub	R4	Non-hub kinless nodes	17	0.235099	DATE	0.944637	-1.19698
PDPN	non local hub	R4	Non-hub kinless nodes	93	0.340342	DATE	0.949011	-0.957163
PDZD4	non local hub	R3	Non-hub connectors	327	0.318468	DATE	0.669463	-2.02087
PDZRN4	non local hub	R3	Non-hub connectors	2	0.754617	no hub	0.75	-1.2393
PEG3-AS1	non local hub	R4	Non-hub kinless nodes	192	0.365637	DATE	0.983046	-0.900737
PEG3	non local hub	R4	Non-hub kinless nodes	188	0.362161	DATE	0.988683	-0.97127
PERP	non local hub	R4	Non-hub kinless nodes	380	-0.315612	FIGHT CLUB	0.920713	-2.47083
PHACTR2	non local hub	R4	Non-hub kinless nodes	265	-0.24952	FIGHT CLUB	0.908864	-2.82326
PHACTR3	non local hub	R1	Ultra-peripheral nodes	68	0.785167	PARTY	0.029196	-0.308259
PHLDA2	non local hub	R4	Non-hub kinless nodes	230	-0.31091	FIGHT CLUB	0.924972	-3.04516
PHYHIPL	non local hub	R3	Non-hub connectors	394	0.389689	DATE	0.78427	-2.08477
PIPOX	non local hub	R4	Non-hub kinless nodes	135	0.31059	DATE	0.970974	-0.92895
PLAC8	non local hub	R1	Ultra-peripheral nodes	1	0.719696	no hub	0	-1.2393
PLAU	non local hub	R4	Non-hub kinless nodes	8	0.18123	DATE	0.9375	-1.22519
PLAUR	non local hub	R4	Non-hub kinless nodes	288	-0.244426	FIGHT CLUB	0.920898	-2.81021
PLCB4	non local hub	R4	Non-hub kinless nodes	68	-0.306907	FIGHT CLUB	0.982483	-1.12644
PLK1	non local hub	R4	Non-hub kinless nodes	129	-0.321177	FIGHT CLUB	0.942251	-0.816097
PLK2	non local hub	R4	Non-hub kinless nodes	264	-0.348817	FIGHT CLUB	0.9375	-3.00601
PLLP	non local hub	R2	Peripheral nodes	150	0.691032	PARTY	0.500622	0.241898
PLP1	non local hub	R2	Peripheral nodes	84	0.710866	PARTY	0.115505	-0.13898
PLP2	non local hub	R4	Non-hub kinless nodes	211	-0.309237	FIGHT CLUB	0.934503	-3.16264
PLS1	non local hub	R3	Non-hub connectors	2	-0.010761	no hub	0.75	-1.2393
PLTP	non local hub	R3	Non-hub connectors	237	0.27747	DATE	0.680322	-2.71097
PMAIP1	non local hub	R4	Non-hub kinless nodes	187	-0.388808	FIGHT CLUB	0.956504	-3.35844
PMP2	non local hub	R3	Non-hub connectors	455	0.335156	DATE	0.766212	-1.61193
PNMAL1	non local hub	R2	Peripheral nodes	287	0.331328	DATE	0.579988	-2.04643
POPDC3	non local hub	R4	Non-hub kinless nodes	58	-0.322166	FIGHT CLUB	0.995244	-1.19698
POU3F2	non local hub	R4	Non-hub kinless nodes	142	0.258505	DATE	0.969004	-0.900737
POU3F3	non local hub	R3	Non-hub connectors	352	0.2579	DATE	0.673933	-1.85474
PPAPDC1A	non local hub	R4	Non-hub kinless nodes	5	0.134659	DATE	0.96	-1.2393
PPFIBP2	non local hub	R3	Non-hub connectors	210	0.292605	DATE	0.64	-2.81321
PREX1	non local hub	R2	Peripheral nodes	299	0.325873	DATE	0.604658	-2.02087
PROCR	non local hub	R4	Non-hub kinless nodes	422	-0.281453	FIGHT CLUB	0.92444	-2.35335
PROM1	non local hub	R2	Peripheral nodes	12	0.61858	PARTY	0.305556	-1.11234
PROX1	non local hub	R4	Non-hub kinless nodes	106	0.231027	DATE	0.967871	-0.985377
PRR16	non local hub	R4	Non-hub kinless nodes	204	-0.256193	FIGHT CLUB	0.895329	-3.00601
PRSS23	non local hub	R4	Non-hub kinless nodes	342	-0.289009	FIGHT CLUB	0.924455	-2.64052
PSD2	non local hub	R2	Peripheral nodes	121	0.669392	PARTY	0.421897	0.044406
PTGDS	non local hub	R2	Peripheral nodes	151	0.568075	PARTY	0.507215	0.241898
PTGFR	non local hub	R4	Non-hub kinless nodes	106	-0.181973	FIGHT CLUB	0.987184	-1.08412
PTPRD	non local hub	R4	Non-hub kinless nodes	40	0.629041	PARTY	0.9375	-1.11234
PTPRZ1	non local hub	R3	Non-hub connectors	487	0.294051	DATE	0.786545	-1.54803
PTTG3P	non local hub	R4	Non-hub kinless nodes	121	-0.328623	FIGHT CLUB	0.879516	-0.660925
PVRL3	non local hub	R4	Non-hub kinless nodes	261	-0.396196	FIGHT CLUB	0.945377	-3.07127
PWAR6	non local hub	R3	Non-hub connectors	209	0.285584	DATE	0.675809	-2.90266
RAB27A	non local hub	R4	Non-hub kinless nodes	405	-0.329006	FIGHT CLUB	0.928889	-2.45777
RAB39B	non local hub	R2	Peripheral nodes	187	0.257909	DATE	0.588207	-2.88989
RAMP2	non local hub	R3	Non-hub connectors	295	0.40515	DATE	0.755059	-2.55762
RAPGEF4	non local hub	R2	Peripheral nodes	232	0.362033	DATE	0.609375	-2.57039
RASD1	non local hub	R2	Peripheral nodes	107	0.71539	PARTY	0.109005	0.171365
RASGRP1	non local hub	R4	Non-hub kinless nodes	221	0.447645	DATE	0.956676	-0.604498
RASSF2	non local hub	R4	Non-hub kinless nodes	216	0.39922	DATE	0.978052	-0.801991
RBM24	non local hub	R4	Non-hub kinless nodes	50	-0.167865	FIGHT CLUB	0.9936	-1.19698
REEP1	non local hub	R2	Peripheral nodes	246	0.359798	DATE	0.618217	-2.48094
RFTN2	non local hub	R3	Non-hub connectors	383	0.351767	DATE	0.699364	-1.73972
RFX4	non local hub	R3	Non-hub connectors	493	0.303663	DATE	0.791709	-1.54803
RGMA	non local hub	R4	Non-hub kinless nodes	417	0.411563	DATE	0.819833	-2.16145
RGS1	non local hub	R2	Peripheral nodes	119	0.71136	PARTY	0.191512	0.256005
RHOJ	non local hub	R4	Non-hub kinless nodes	51	0.531138	PARTY	0.986159	-1.16876
RHOU	non local hub	R3	Non-hub connectors	274	0.357977	DATE	0.716074	-2.55762
RIPK4	non local hub	R1	Ultra-peripheral nodes	1	0.716513	no hub	0	-1.2393
RIT2	non local hub	R4	Non-hub kinless nodes	11	0.613653	PARTY	0.867769	-1.19698
RNASE6	non local hub	R2	Peripheral nodes	119	0.724228	PARTY	0.236212	0.213685
RND2	non local hub	R4	Non-hub kinless nodes	396	0.450512	DATE	0.815708	-2.2509
RNF157-AS1	non local hub	R4	Non-hub kinless nodes	155	0.293706	DATE	0.994006	-1.08412
RNF180	non local hub	R4	Non-hub kinless nodes	212	0.404021	DATE	0.971164	-0.745564
ROBO2	non local hub	R2	Peripheral nodes	267	0.374308	DATE	0.585013	-2.22535
RP11-127B20.2	non local hub	R4	Non-hub kinless nodes	120	0.324147	DATE	0.9775	-0.999483
RP11-38P22.2	non local hub	R3	Non-hub connectors	295	0.319497	DATE	0.644056	-2.17423
RP11-539L10.3	non local hub	R2	Peripheral nodes	221	0.353715	DATE	0.581315	-2.59595
RP11-999E24.3	non local hub	R3	Non-hub connectors	301	0.382032	DATE	0.669661	-2.21257
RP3-525N10.2	non local hub	R3	Non-hub connectors	392	0.312641	DATE	0.704752	-1.70138
RP4-813F11.4	non local hub	R4	Non-hub kinless nodes	149	0.273648	DATE	0.985406	-0.999483
RP6-99M1.2	non local hub	R4	Non-hub kinless nodes	199	-0.276183	FIGHT CLUB	0.917957	-3.12348
RPE65	non local hub	R1	Ultra-peripheral nodes	6	0.763212	PARTY	0	-1.16876
RPH3A	non local hub	R4	Non-hub kinless nodes	107	0.336402	DATE	0.965062	-0.97127
RPRML	non local hub	R3	Non-hub connectors	26	0.534427	PARTY	0.710059	-1.05591
RRAGD	non local hub	R3	Non-hub connectors	223	0.177997	DATE	0.65491	-2.74931
RRAS2	non local hub	R4	Non-hub kinless nodes	352	-0.339118	FIGHT CLUB	0.922488	-2.58831
RYR3	non local hub	R1	Ultra-peripheral nodes	52	0.750683	PARTY	0.038092	-0.533965
S100A2	non local hub	R4	Non-hub kinless nodes	183	-0.384917	FIGHT CLUB	0.94219	-3.29318
S100B	non local hub	R3	Non-hub connectors	435	0.314812	DATE	0.734834	-1.56081
SALL2	non local hub	R3	Non-hub connectors	441	0.287953	DATE	0.739692	-1.54803
SALL3	non local hub	R3	Non-hub connectors	411	0.316865	DATE	0.716074	-1.62471
SASS6	non local hub	R4	Non-hub kinless nodes	281	-0.346848	FIGHT CLUB	0.943149	-2.99295
SBK1	non local hub	R3	Non-hub connectors	247	0.311127	DATE	0.631202	-2.5065
SCG3	non local hub	R3	Non-hub connectors	305	0.400238	DATE	0.696598	-2.27646
SCRG1	non local hub	R3	Non-hub connectors	302	0.395182	DATE	0.708686	-2.34036
SCUBE2	non local hub	R1	Ultra-peripheral nodes	38	0.743242	PARTY	0	-0.717351
SDC1	non local hub	R4	Non-hub kinless nodes	264	-0.327737	FIGHT CLUB	0.94123	-3.03211
SEMA3C	non local hub	R4	Non-hub kinless nodes	362	-0.291642	FIGHT CLUB	0.915868	-2.49694
SEMA5B	non local hub	R4	Non-hub kinless nodes	181	0.41573	DATE	0.972528	-0.830204
SEMA6A	non local hub	R3	Non-hub connectors	481	0.299839	DATE	0.783127	-1.56081
SEMA6D	non local hub	R3	Non-hub connectors	312	0.304863	DATE	0.659722	-2.09755
SEPT3	non local hub	R3	Non-hub connectors	296	0.280775	DATE	0.662345	-2.22535
SERPINA3	non local hub	R2	Peripheral nodes	132	0.618706	PARTY	0.318124	0.284218
SERPINB2	non local hub	R1	Ultra-peripheral nodes	3	0.255788	no hub	0	-1.21108
SERPINB7	non local hub	R2	Peripheral nodes	3	0.735389	no hub	0.555556	-1.22519
SERPING1	non local hub	R2	Peripheral nodes	108	0.725199	PARTY	0.159722	0.143152
SEZ6L	non local hub	R3	Non-hub connectors	312	0.328722	DATE	0.681788	-2.17423
SGMS2	non local hub	R4	Non-hub kinless nodes	396	-0.316017	FIGHT CLUB	0.920008	-2.40556
SHC2	non local hub	R3	Non-hub connectors	385	0.29006	DATE	0.705306	-1.7525
SHC3	non local hub	R2	Peripheral nodes	246	0.294145	DATE	0.623224	-2.49372
SHCBP1	non local hub	R3	Non-hub connectors	193	-0.497507	FIGHT CLUB	0.777685	0.030299
SHD	non local hub	R4	Non-hub kinless nodes	90	0.500249	PARTY	0.987654	-1.11234
SIGLEC15	non local hub	R1	Ultra-peripheral nodes	1	0.724304	no hub	0	-1.2393
SKA1	non local hub	R4	Non-hub kinless nodes	269	-0.458733	FIGHT CLUB	0.972015	-3.28012
SLA	non local hub	R2	Peripheral nodes	117	0.660354	PARTY	0.224998	0.199578
SLAIN1	non local hub	R4	Non-hub kinless nodes	162	0.177533	DATE	0.955952	-0.773778
SLC12A8	non local hub	R4	Non-hub kinless nodes	55	-0.360998	FIGHT CLUB	0.994711	-1.19698
SLC15A2	non local hub	R3	Non-hub connectors	298	0.408121	DATE	0.725958	-2.42982
SLC16A14	non local hub	R4	Non-hub kinless nodes	6	0.483668	DATE	0.972222	-1.2393
SLC16A7	non local hub	R4	Non-hub kinless nodes	77	-0.222371	FIGHT CLUB	0.989206	-1.14055
SLC16A9	non local hub	R4	Non-hub kinless nodes	25	0.434698	DATE	0.9984	-1.2393
SLC1A2	non local hub	R3	Non-hub connectors	237	0.584117	PARTY	0.703733	0.56635
SLC1A3	non local hub	R3	Non-hub connectors	346	0.327936	DATE	0.665876	-1.86752
SLC22A17	non local hub	R3	Non-hub connectors	449	0.317979	DATE	0.751112	-1.56081
SLC24A3	non local hub	R4	Non-hub kinless nodes	35	0.525536	PARTY	0.992653	-1.21108
SLC25A18	non local hub	R2	Peripheral nodes	116	0.661909	PARTY	0.398038	0.016193
SLC25A43	non local hub	R4	Non-hub kinless nodes	112	-0.347463	FIGHT CLUB	0.982063	-1.0418
SLC35F1	non local hub	R3	Non-hub connectors	450	0.307545	DATE	0.756622	-1.58637
SLC40A1	non local hub	R4	Non-hub kinless nodes	248	0.491098	DATE	0.817313	0.241898
SLC4A4	non local hub	R3	Non-hub connectors	322	0.320372	DATE	0.662735	-2.03365
SLC6A1	non local hub	R3	Non-hub connectors	335	0.400367	DATE	0.701591	-2.08477
SLFN5	non local hub	R4	Non-hub kinless nodes	317	-0.255993	FIGHT CLUB	0.922937	-2.71884
SLIT1	non local hub	R3	Non-hub connectors	383	0.294964	DATE	0.690713	-1.70138
SLITRK3	non local hub	R2	Peripheral nodes	80	0.653857	PARTY	0.527344	-0.477539
SMAD3	non local hub	R4	Non-hub kinless nodes	207	-0.257001	FIGHT CLUB	0.915984	-3.08433
SMAD7	non local hub	R4	Non-hub kinless nodes	293	-0.229608	FIGHT CLUB	0.909795	-2.71884
SMAGP	non local hub	R4	Non-hub kinless nodes	332	-0.256217	FIGHT CLUB	0.907452	-2.54915
SMTN	non local hub	R4	Non-hub kinless nodes	263	-0.213787	FIGHT CLUB	0.916494	-2.87547
SNAI2	non local hub	R4	Non-hub kinless nodes	40	-0.150948	FIGHT CLUB	0.999375	-1.2393
SNHG18	non local hub	R4	Non-hub kinless nodes	5	0.445293	DATE	0.84	-1.22519
SNORD3A	non local hub	R3	Non-hub connectors	12	0.507221	PARTY	0.659722	-1.15466
SNTG1	non local hub	R4	Non-hub kinless nodes	93	0.572896	PARTY	0.983351	-1.08412
SORCS3	non local hub	R1	Ultra-peripheral nodes	3	0.7275	no hub	0	-1.21108
SORL1	non local hub	R2	Peripheral nodes	133	0.614085	PARTY	0.388547	0.213685
SOX11	non local hub	R4	Non-hub kinless nodes	122	0.284864	DATE	0.990325	-1.08412
SOX2-OT	non local hub	R3	Non-hub connectors	247	0.273125	DATE	0.683309	-2.64707
SOX2	non local hub	R3	Non-hub connectors	410	0.271927	DATE	0.719875	-1.65026
SOX21-AS1	non local hub	R4	Non-hub kinless nodes	47	0.026685	DATE	0.923495	-1.07002
SOX6	non local hub	R3	Non-hub connectors	372	0.295772	DATE	0.687363	-1.76528
SOX8	non local hub	R3	Non-hub connectors	457	0.325764	DATE	0.7576	-1.54803
SOX9-AS1	non local hub	R3	Non-hub connectors	352	0.344637	DATE	0.70557	-1.98253
SPANXA1	non local hub	R1	Ultra-peripheral nodes	3	0.957005	no hub	0	-1.21108
SPANXA1	non local hub	R1	Ultra-peripheral nodes	3	0.95245	no hub	0	-1.21108
SPANXA1	non local hub	R1	Ultra-peripheral nodes	3	0.94642	no hub	0	-1.21108
SPANXB1	non local hub	R1	Ultra-peripheral nodes	3	0.888923	no hub	0	-1.21108
SPARCL1	non local hub	R3	Non-hub connectors	501	0.325613	DATE	0.798308	-1.54803
SPATA6	non local hub	R2	Peripheral nodes	243	0.391425	DATE	0.618961	-2.5065
SPHK1	non local hub	R4	Non-hub kinless nodes	66	-0.332756	FIGHT CLUB	0.997934	-1.21108
SPON1	non local hub	R2	Peripheral nodes	118	0.747637	PARTY	0.365412	0.072619
SPRY1	non local hub	R3	Non-hub connectors	289	0.277328	DATE	0.68578	-2.35314
SPRY4	non local hub	R4	Non-hub kinless nodes	73	0.336014	DATE	0.990805	-1.15466
SRD5A1	non local hub	R4	Non-hub kinless nodes	407	-0.289666	FIGHT CLUB	0.924274	-2.40556
SRSF12	non local hub	R3	Non-hub connectors	292	0.262974	DATE	0.699756	-2.3787
ST3GAL5	non local hub	R4	Non-hub kinless nodes	125	0.475768	DATE	0.995904	-1.14055
STC2	non local hub	R4	Non-hub kinless nodes	185	-0.129126	FIGHT CLUB	0.905069	-3.12348
STEAP1	non local hub	R4	Non-hub kinless nodes	82	-0.143202	FIGHT CLUB	0.95702	-1.01359
STMN3	non local hub	R3	Non-hub connectors	292	0.253461	DATE	0.668981	-2.27646
STMN4	non local hub	R4	Non-hub kinless nodes	170	0.405565	DATE	0.994152	-1.07002
STXBP5	non local hub	R4	Non-hub kinless nodes	290	-0.227159	FIGHT CLUB	0.905815	-2.70578
SVIL	non local hub	R4	Non-hub kinless nodes	46	-0.060883	FIGHT CLUB	0.999527	-1.2393
SYBU	non local hub	R4	Non-hub kinless nodes	52	0.37067	DATE	0.955251	-1.09823
SYNC	non local hub	R4	Non-hub kinless nodes	267	-0.197806	FIGHT CLUB	0.901023	-2.77105
SYT11	non local hub	R3	Non-hub connectors	346	0.322397	DATE	0.744186	-2.18701
SYT17	non local hub	R3	Non-hub connectors	458	0.292353	DATE	0.758657	-1.54803
TAGLN3	non local hub	R4	Non-hub kinless nodes	103	0.43449	DATE	0.993967	-1.14055
TBX3	non local hub	R4	Non-hub kinless nodes	230	-0.201523	FIGHT CLUB	0.91	-2.96685
TCEAL2	non local hub	R2	Peripheral nodes	52	0.737248	PARTY	0.147929	-0.576285
TCF19	non local hub	R4	Non-hub kinless nodes	213	-0.422373	FIGHT CLUB	0.964734	-3.34539
TCRDV2	non local hub	R4	Non-hub kinless nodes	39	0.42048	DATE	0.871137	-1.05591
TENM3	non local hub	R4	Non-hub kinless nodes	243	-0.315449	FIGHT CLUB	0.91463	-2.94074
TFAP2C	non local hub	R4	Non-hub kinless nodes	121	-0.240756	FIGHT CLUB	0.996653	-1.15466
TGFBI	non local hub	R4	Non-hub kinless nodes	26	0.23233	DATE	0.976331	-1.19698
THBS1	non local hub	R4	Non-hub kinless nodes	396	-0.255642	FIGHT CLUB	0.917126	-2.37946
THBS4	non local hub	R3	Non-hub connectors	67	0.454259	DATE	0.678325	-0.717351
THSD7A	non local hub	R4	Non-hub kinless nodes	210	0.442574	DATE	0.99093	-0.97127
TIGD7	non local hub	R3	Non-hub connectors	331	0.239158	DATE	0.680826	-2.03365
TIMP4	non local hub	R2	Peripheral nodes	8	0.729478	PARTY	0.234375	-1.15466
TK1	non local hub	R4	Non-hub kinless nodes	344	-0.360876	FIGHT CLUB	0.940373	-2.77105
TLE2	non local hub	R3	Non-hub connectors	303	0.309147	DATE	0.654892	-2.14867
TM7SF2	non local hub	R3	Non-hub connectors	312	0.222773	DATE	0.659722	-2.09755
TMEM145	non local hub	R3	Non-hub connectors	228	0.351056	DATE	0.638947	-2.67263
TMEM170B	non local hub	R3	Non-hub connectors	267	0.25547	DATE	0.640898	-2.3787
TMEM176A	non local hub	R2	Peripheral nodes	118	0.723766	PARTY	0.208202	0.227792
TMEM178A	non local hub	R3	Non-hub connectors	324	0.373618	DATE	0.645167	-1.95697
TMEM178B	non local hub	R3	Non-hub connectors	329	0.359376	DATE	0.62675	-1.85474
TMEM200A	non local hub	R4	Non-hub kinless nodes	16	0.178894	DATE	0.859375	-1.16876
TMEM255A	non local hub	R4	Non-hub kinless nodes	101	0.273906	DATE	0.995197	-1.15466
TMEM35	non local hub	R2	Peripheral nodes	4	0.729839	no hub	0.4375	-1.21108
TMOD1	non local hub	R2	Peripheral nodes	87	0.7174	PARTY	0.067776	-0.068447
TNFAIP8	non local hub	R4	Non-hub kinless nodes	384	-0.276419	FIGHT CLUB	0.920898	-2.45777
TNFSF13B	non local hub	R1	Ultra-peripheral nodes	62	0.803918	PARTY	0	-0.378792
TOX2	non local hub	R4	Non-hub kinless nodes	46	-0.256048	FIGHT CLUB	0.988185	-1.18287
TOX3	non local hub	R4	Non-hub kinless nodes	28	0.472847	DATE	0.9375	-1.15466
TPBG	non local hub	R4	Non-hub kinless nodes	301	-0.213591	FIGHT CLUB	0.900387	-2.62747
TRAM2	non local hub	R4	Non-hub kinless nodes	418	-0.300408	FIGHT CLUB	0.930748	-2.43167
TRDV3	non local hub	R4	Non-hub kinless nodes	41	0.403598	DATE	0.866151	-1.0418
TREM2	non local hub	R2	Peripheral nodes	118	0.764731	PARTY	0.208202	0.227792
TRIL	non local hub	R3	Non-hub connectors	85	0.714214	PARTY	0.719723	-0.618605
TRIM9	non local hub	R3	Non-hub connectors	294	0.267164	DATE	0.649729	-2.19979
TSPAN11	non local hub	R3	Non-hub connectors	234	0.300257	DATE	0.636917	-2.62151
TSPAN7	non local hub	R3	Non-hub connectors	425	0.353356	DATE	0.755848	-1.73972
TTF2	non local hub	R4	Non-hub kinless nodes	334	-0.387618	FIGHT CLUB	0.950913	-2.90158
TTYH1	non local hub	R3	Non-hub connectors	483	0.328244	DATE	0.784919	-1.56081
TTYH2	non local hub	R3	Non-hub connectors	408	0.387903	DATE	0.789931	-2.03365
TUBB2B	non local hub	R4	Non-hub kinless nodes	150	0.292919	DATE	0.99	-1.0418
TWIST1	non local hub	R4	Non-hub kinless nodes	152	-0.392926	FIGHT CLUB	0.955679	-3.44981
TWIST2	non local hub	R4	Non-hub kinless nodes	44	-0.161747	FIGHT CLUB	0.991736	-1.19698
TYROBP	non local hub	R2	Peripheral nodes	128	0.738925	PARTY	0.261475	0.298325
UBE2QL1	non local hub	R3	Non-hub connectors	11	0.737985	PARTY	0.702479	-1.16876
UG0898H09	non local hub	R4	Non-hub kinless nodes	78	0.608756	PARTY	0.976331	-1.08412
ULBP2	non local hub	R4	Non-hub kinless nodes	345	-0.250834	FIGHT CLUB	0.91259	-2.53609
VANGL1	non local hub	R4	Non-hub kinless nodes	236	-0.263043	FIGHT CLUB	0.92179	-3.00601
VANGL2	non local hub	R3	Non-hub connectors	382	0.288102	DATE	0.674324	-1.63749
VEGFC	non local hub	R4	Non-hub kinless nodes	383	-0.233917	FIGHT CLUB	0.919006	-2.44472
VGF	non local hub	R2	Peripheral nodes	7	0.743352	PARTY	0.489796	-1.18287
VSIG4	non local hub	R2	Peripheral nodes	126	0.7327	PARTY	0.223923	0.312431
WASF3	non local hub	R4	Non-hub kinless nodes	183	0.395079	DATE	0.988056	-0.97127
WFDC21P	non local hub	R4	Non-hub kinless nodes	5	-0.447327	FIGHT CLUB	0.96	-1.2393
WNT5A	non local hub	R4	Non-hub kinless nodes	265	-0.180507	FIGHT CLUB	0.901901	-2.7841
XKR4	non local hub	R4	Non-hub kinless nodes	59	0.56682	PARTY	0.981614	-1.14055
ZBTB16	non local hub	R2	Peripheral nodes	106	0.624661	PARTY	0.279103	0.016193
ZFP3	non local hub	R3	Non-hub connectors	314	0.348141	DATE	0.64533	-2.03365
ZNF334	non local hub	R2	Peripheral nodes	187	0.296032	DATE	0.601819	-2.91544
ZNF423	non local hub	R4	Non-hub kinless nodes	14	0.622005	PARTY	0.872449	-1.18287
ZNF610	non local hub	R4	Non-hub kinless nodes	53	0.512435	PARTY	0.948736	-1.08412
ZNF704	non local hub	R3	Non-hub connectors	414	0.296678	DATE	0.717613	-1.61193
ZNF711	non local hub	R4	Non-hub kinless nodes	139	0.243989	DATE	0.996688	-1.14055
ZNF853	non local hub	R3	Non-hub connectors	393	0.277223	DATE	0.70071	-1.67582
