# Supplementary material for: SWIM tool application to expression data of glioblastoma stem-like cell lines, corresponding primary tumors and conventional glioma cell lines
Source: BMC Bioinformatics. 2018 Nov 30;19(Suppl 15):436. doi: 10.1186/s12859-018-2421-x (PMC6266956; doi:10.1186/s12859-018-2421-x)
Supplement: Supplementary file 5 — Table. GBM switch genes identified by SWIM for Schulte et al. dataset [25]. The table reports: the list of the switch genes in Official Gene symbol; the adjusted p-values; the fold-change values; their expression direction (up/down in GSf and tumors). (XLSX 16 kb) [file 12859_2018_2421_MOESM5_ESM.xlsx]

## Sheet: stats-switch
switch	fdr	ratio (TumorGSf/Conventional)	direction
ADORA2B	3.55e-13	0.58041	DOWN
AGPAT9	1.14e-14	0.464168	DOWN
AIM1	4.08e-10	0.516957	DOWN
AKR1C2	1.41e-09	0.534999	DOWN
ALPK2	2.01e-10	0.438735	DOWN
AMIGO2	4.87e-15	0.442301	DOWN
ANLN	1.33e-11	0.650939	DOWN
ANXA2P3	5.69e-12	0.660176	DOWN
AOX1	1.89e-08	0.584916	DOWN
APOBEC3B	7.56e-15	0.503461	DOWN
ARHGAP18	6.06e-08	0.642243	DOWN
AXL	2.23e-13	0.573117	DOWN
BAG2	2.14e-19	0.665561	DOWN
BC017398	7.95e-09	0.559646	DOWN
BCAR3	1.03e-15	0.662404	DOWN
BDNF	5.04e-10	0.549529	DOWN
BICC1	2.38e-16	0.580543	DOWN
BNC2	8.21e-17	0.594311	DOWN
C12orf75	1.11e-14	0.55731	DOWN
C9orf3	9.76e-12	0.609283	DOWN
CAV1	8.82e-09	0.543749	DOWN
CCPG1	4.78e-12	0.659363	DOWN
CD109	5.13e-17	0.582733	DOWN
CD55	5.99e-11	0.506093	DOWN
CD70	3.34e-09	0.56817	DOWN
CDC42EP3	4.46e-15	0.497955	DOWN
CENPW	9.89e-12	0.619754	DOWN
CEP55	1.41e-11	0.566044	DOWN
CLMP	9.69e-13	0.38989	DOWN
CNN2	3.85e-21	0.568694	DOWN
COL12A1	6.3e-13	0.495238	DOWN
COL5A1	3.13e-10	0.552157	DOWN
COL6A3	3.21e-06	0.48123	DOWN
CPA4	6.53e-09	0.493975	DOWN
CPS1	3.09e-09	0.643748	DOWN
CTGF	4.63e-07	0.59503	DOWN
CYR61	6.22e-11	0.627037	DOWN
DAB2	1.98e-08	0.623635	DOWN
DCBLD1	1.52e-13	0.655644	DOWN
DEPDC1	2.4e-11	0.575527	DOWN
DEPDC7	3.4e-12	0.542557	DOWN
DUXAP10	2.64e-07	0.643606	DOWN
ECM1	4.55e-13	0.570391	DOWN
EDIL3	1.24e-14	0.471566	DOWN
ELF4	9.3e-26	0.523127	DOWN
ELL2	1.14e-11	0.645606	DOWN
EOGT	2e-15	0.661236	DOWN
EPHA2	1.74e-10	0.605806	DOWN
EVA1A	1.13e-20	0.3945	DOWN
FAT4	2.54e-14	0.657463	DOWN
FBN1	1.97e-14	0.476015	DOWN
FHL2	1.05e-21	0.413871	DOWN
FLNB	3.08e-14	0.578375	DOWN
FOSL1	6.07e-15	0.513071	DOWN
FXYD5	9.59e-15	0.489252	DOWN
GLIPR1	8.14e-09	0.66355	DOWN
GLT8D2	3.18e-11	0.506909	DOWN
GPR1	8.85e-12	0.610211	DOWN
GPR176	3.13e-14	0.609033	DOWN
GPX8	3.28e-14	0.66069	DOWN
GULP1	2.71e-10	0.655627	DOWN
HMMR	1.23e-11	0.575221	DOWN
HOXC6	3.06e-08	0.641502	DOWN
HS3ST3A1	3.06e-10	0.443289	DOWN
IGFBP6	1.42e-11	0.496862	DOWN
IGHG1	5.21e-13	0.563516	DOWN
IL13RA1	8.22e-10	0.656388	DOWN
IL15	2.38e-14	0.584567	DOWN
IL1R1	1.39e-10	0.641699	DOWN
IL7R	1.37e-11	0.42652	DOWN
IRS1	6.07e-15	0.663229	DOWN
IRX3	2.78e-13	0.537251	DOWN
ITGA3	2.67e-12	0.613628	DOWN
ITGA5	4.86e-09	0.649721	DOWN
KCNN4	2.86e-10	0.646472	DOWN
KDELR3	5.83e-11	0.638993	DOWN
KLF5	7.34e-09	0.648912	DOWN
LACTB	2.88e-19	0.65279	DOWN
LOC100131262	5.39e-18	0.52244	DOWN
LOC100132891	2.03e-07	0.5074	DOWN
LOC100506100	7.02e-12	0.629555	DOWN
LOC101927705	8.35e-18	0.611881	DOWN
LOC101928916	2.08e-05	0.657039	DOWN
LOX	2.57e-09	0.516854	DOWN
LOXL1	6.05e-09	0.571801	DOWN
LOXL1-AS1	1.22e-12	0.417096	DOWN
LOXL2	2.81e-17	0.628074	DOWN
LRIG3	1.66e-15	0.487755	DOWN
MAGEA6	1.84e-08	0.336898	DOWN
MASTL	2e-09	0.663797	DOWN
MET	1.16e-16	0.459522	DOWN
MICA	2.34e-14	0.636483	DOWN
MICAL2	2.99e-13	0.592617	DOWN
MICB	3.14e-21	0.416602	DOWN
MLPH	2.69e-09	0.481193	DOWN
MME	2.46e-11	0.405157	DOWN
MSC	3.29e-08	0.600952	DOWN
MSRB3	1.39e-17	0.610257	DOWN
MTFR2	5.71e-17	0.665631	DOWN
MVP	5.87e-10	0.644793	DOWN
MYH9	3.46e-16	0.556669	DOWN
MYOF	1.71e-13	0.556316	DOWN
NABP1	1.91e-20	0.530851	DOWN
NAT1	1.37e-10	0.630159	DOWN
NCEH1	1.61e-17	0.551709	DOWN
NEIL3	1.71e-09	0.634959	DOWN
NEXN	4.1e-13	0.464455	DOWN
NQO1	3.91e-13	0.647878	DOWN
NT5DC1	3.07e-20	0.623153	DOWN
NUS1	2.49e-15	0.662319	DOWN
PAWR	1.24e-17	0.524111	DOWN
PERP	8.82e-18	0.661185	DOWN
PHACTR2	2.78e-13	0.62809	DOWN
PHLDA2	7.36e-14	0.650488	DOWN
PLAUR	2.25e-13	0.62921	DOWN
PLCB4	4.09e-09	0.60857	DOWN
PLK1	9.64e-10	0.65431	DOWN
PLK2	4.21e-13	0.654962	DOWN
PLP2	4.79e-08	0.632884	DOWN
PMAIP1	4.81e-10	0.506411	DOWN
POPDC3	5.89e-10	0.418112	DOWN
PROCR	1.66e-22	0.493924	DOWN
PRR16	5.35e-12	0.462856	DOWN
PRSS23	1.77e-13	0.606485	DOWN
PTGFR	4.09e-09	0.461061	DOWN
PTTG3P	6.95e-09	0.6537	DOWN
PVRL3	6.32e-10	0.618616	DOWN
RAB27A	4.56e-21	0.587722	DOWN
RBM24	1.99e-09	0.499737	DOWN
RP6-99M1.2	4.14e-12	0.56007	DOWN
RRAS2	1.86e-17	0.654988	DOWN
S100A2	1.22e-12	0.542331	DOWN
SASS6	1.21e-16	0.664235	DOWN
SDC1	1.31e-14	0.625665	DOWN
SEMA3C	6.2e-18	0.419612	DOWN
SGMS2	3.79e-19	0.600036	DOWN
SKA1	1.07e-10	0.661674	DOWN
SLC12A8	6.46e-09	0.585651	DOWN
SLC16A7	2.14e-09	0.626312	DOWN
SLC25A43	9.67e-08	0.63339	DOWN
SLFN5	2.44e-14	0.614957	DOWN
SMAD3	7.72e-12	0.654566	DOWN
SMAD7	6.41e-14	0.570197	DOWN
SMAGP	4.65e-16	0.560273	DOWN
SMTN	1.55e-13	0.652831	DOWN
SNAI2	7.36e-08	0.654051	DOWN
SPHK1	5.46e-11	0.574629	DOWN
SRD5A1	3.69e-18	0.634533	DOWN
STC2	1.8e-10	0.498653	DOWN
STEAP1	2.6e-08	0.562495	DOWN
STXBP5	8.11e-13	0.624345	DOWN
SVIL	1.42e-09	0.641826	DOWN
SYNC	1.41e-14	0.602203	DOWN
TBX3	4.49e-11	0.65158	DOWN
TCF19	3.82e-11	0.640972	DOWN
TENM3	1.3e-13	0.657886	DOWN
TFAP2C	3.7e-11	0.478991	DOWN
THBS1	8.02e-17	0.411309	DOWN
TK1	3.68e-14	0.579715	DOWN
TNFAIP8	1.86e-17	0.630342	DOWN
TOX2	1.91e-08	0.501085	DOWN
TPBG	3.02e-15	0.53242	DOWN
TRAM2	1.93e-19	0.566612	DOWN
TTF2	8.9e-15	0.650138	DOWN
TWIST1	1.76e-09	0.598334	DOWN
TWIST2	1.39e-08	0.586914	DOWN
ULBP2	8.21e-17	0.525537	DOWN
VANGL1	1.11e-14	0.630899	DOWN
VEGFC	6.72e-14	0.399199	DOWN
WFDC21P	1.95e-06	0.595029	DOWN
WNT5A	5.08e-13	0.530458	DOWN
