# Supplementary material for: SWIM tool application to expression data of glioblastoma stem-like cell lines, corresponding primary tumors and conventional glioma cell lines
Source: BMC Bioinformatics. 2018 Nov 30;19(Suppl 15):436. doi: 10.1186/s12859-018-2421-x (PMC6266956; doi:10.1186/s12859-018-2421-x)
Supplement: Supplementary file 6 — Table. Switch genes functional annotations and molecular type. The table is composed of three sheets reporting: the list of the switch genes in Official Gene symbol together with their GO term annotations provided by BioMart [60], whenever available; an indication of their molecular type (protein coding, non-coding or miRNA) obtained from Ensembl annotations of the human genome (GHCR38 version), whenever available; the list of switch genes characterized by a transcription factor activity. The TFs annotated for nervous system related processes are highlighted in yellow. (XLSX 87 kb) [file 12859_2018_2421_MOESM6_ESM.xlsx]

## Sheet: All-switch
HGNC symbol	GO term name
ADORA2B	intracellular
ADORA2B	membrane
ADORA2B	integral component of membrane
ADORA2B	G-protein coupled receptor activity
ADORA2B	G-protein coupled receptor signaling pathway
ADORA2B	plasma membrane
ADORA2B	signal transducer activity
ADORA2B	signal transduction
ADORA2B	G-protein coupled adenosine receptor activity
ADORA2B	adenosine receptor signaling pathway
ADORA2B	cellular protein metabolic process
ADORA2B	integral component of plasma membrane
ADORA2B	excretion
ADORA2B	cellular defense response
ADORA2B	activation of MAPK activity
ADORA2B	activation of adenylate cyclase activity
ADORA2B	JNK cascade
ADORA2B	positive regulation of chronic inflammatory response to non-antigenic stimulus
ADORA2B	adenylate cyclase-activating G-protein coupled receptor signaling pathway
ADORA2B	positive regulation of vascular endothelial growth factor production
ADORA2B	positive regulation of cAMP biosynthetic process
ADORA2B	positive regulation of cGMP biosynthetic process
ADORA2B	positive regulation of guanylate cyclase activity
ADORA2B	cellular response to extracellular stimulus
ADORA2B	positive regulation of chemokine production
ADORA2B	positive regulation of interleukin-6 production
ADORA2B	positive regulation of mast cell degranulation
ADORA2B	relaxation of vascular smooth muscle
AKR1C2	cytoplasm
AKR1C2	oxidoreductase activity
AKR1C2	oxidation-reduction process
AKR1C2	lipid metabolic process
AKR1C2	steroid metabolic process
AKR1C2	G-protein coupled receptor signaling pathway
AKR1C2	positive regulation of cell proliferation
AKR1C2	epithelial cell differentiation
AKR1C2	prostaglandin metabolic process
AKR1C2	positive regulation of protein kinase B signaling
AKR1C2	daunorubicin metabolic process
AKR1C2	doxorubicin metabolic process
AKR1C2	oxidoreductase activity, acting on NAD(P)H, quinone or similar compound as acceptor
AKR1C2	digestion
AKR1C2	progesterone metabolic process
AKR1C2	bile acid binding
AKR1C2	alditol:NADP+ 1-oxidoreductase activity
AKR1C2	cellular response to jasmonic acid stimulus
AKR1C2	phenanthrene 9,10-monooxygenase activity
AKR1C2	ketosteroid monooxygenase activity
AKR1C2	trans-1,2-dihydrobenzene-1,2-diol dehydrogenase activity
AKR1C2	cellular response to prostaglandin D stimulus
AKR1C2	carboxylic acid binding
ALPK2	protein serine/threonine kinase activity
ALPK2	ATP binding
ALPK2	protein phosphorylation
ALPK2	transferase activity
ALPK2	kinase activity
ALPK2	phosphorylation
ALPK2	cytoplasm
AMIGO2	nucleus
AMIGO2	membrane
AMIGO2	integral component of membrane
AMIGO2	negative regulation of apoptotic process
AMIGO2	cell adhesion
AMIGO2	plasma membrane
AMIGO2	protein binding
AMIGO2	homophilic cell adhesion via plasma membrane adhesion molecules
AMIGO2	heterophilic cell-cell adhesion via plasma membrane cell adhesion molecules
AMIGO2	negative regulation of programmed cell death
AMIGO2	positive regulation of synapse assembly
ANLN	nucleus
ANLN	cytoplasm
ANLN	nucleoplasm
ANLN	actin binding
ANLN	cell division
ANLN	cytoskeleton
ANLN	cell projection
ANLN	cell cycle
ANLN	cadherin binding
ANLN	cell cortex
ANLN	cell cortex region
ANLN	bleb
ANLN	mitotic cytokinesis
ANLN	glomerular visceral epithelial cell migration
ANLN	actin cytoskeleton
ANLN	positive regulation of bleb assembly
ANLN	septin ring assembly
ANLN	regulation of exit from mitosis
ANLN	actomyosin contractile ring
ANLN	hematopoietic progenitor cell differentiation
AOX1	cytoplasm
AOX1	metal ion binding
AOX1	cytosol
AOX1	oxidoreductase activity
AOX1	flavin adenine dinucleotide binding
AOX1	oxidation-reduction process
AOX1	catalytic activity
AOX1	2 iron, 2 sulfur cluster binding
AOX1	protein homodimerization activity
AOX1	iron ion binding
AOX1	NAD binding
AOX1	nuclear body
AOX1	iron-sulfur cluster binding
AOX1	electron carrier activity
AOX1	molybdopterin cofactor binding
AOX1	identical protein binding
AOX1	oxidoreductase activity, acting on CH-OH group of donors
AOX1	extracellular exosome
AOX1	vitamin B6 metabolic process
AOX1	drug metabolic process
AOX1	aldehyde oxidase activity
AOX1	oxidoreductase activity, acting on the aldehyde or oxo group of donors
AOX1	geranial:oxygen oxidoreductase activity
AOX1	heptaldehyde:oxygen oxidoreductase activity
AOX1	xanthine catabolic process
AOX1	electron transport chain
APOBEC3B	RNA binding
APOBEC3B	nucleus
APOBEC3B	zinc ion binding
APOBEC3B	metal ion binding
APOBEC3B	hydrolase activity
APOBEC3B	catalytic activity
APOBEC3B	immune system process
APOBEC3B	innate immune response
APOBEC3B	defense response to virus
APOBEC3B	hydrolase activity, acting on carbon-nitrogen (but not peptide) bonds, in cyclic amidines
APOBEC3B	deoxycytidine deaminase activity
APOBEC3B	negative regulation of transposition
ARHGAP18	cytoplasm
ARHGAP18	nuclear speck
ARHGAP18	cytosol
ARHGAP18	signal transduction
ARHGAP18	plasma membrane
ARHGAP18	positive regulation of GTPase activity
ARHGAP18	GTPase activator activity
ARHGAP18	cadherin binding
ARHGAP18	regulation of small GTPase mediated signal transduction
ARHGAP18	regulation of actin cytoskeleton organization
ARHGAP18	regulation of cell shape
ARHGAP18	regulation of cell motility
ARHGAP18	regulation of actin filament polymerization
ARHGAP18	small GTPase mediated signal transduction
AXL	intracellular
AXL	membrane
AXL	integral component of membrane
AXL	nucleotide binding
AXL	protein kinase activity
AXL	ATP binding
AXL	protein phosphorylation
AXL	transferase activity
AXL	kinase activity
AXL	phosphorylation
AXL	protein tyrosine kinase activity
AXL	peptidyl-tyrosine phosphorylation
AXL	plasma membrane
AXL	protein binding
AXL	transmembrane receptor protein tyrosine kinase activity
AXL	extracellular space
AXL	cell differentiation
AXL	immune system process
AXL	innate immune response
AXL	extracellular exosome
AXL	cellular response to lipopolysaccharide
AXL	viral process
AXL	integral component of plasma membrane
AXL	signal transduction
AXL	negative regulation of interferon-gamma production
AXL	cell surface
AXL	phagocytosis
AXL	vascular endothelial growth factor receptor signaling pathway
AXL	phosphatidylserine binding
AXL	virus receptor activity
AXL	viral entry into host cell
AXL	dendritic cell differentiation
AXL	cellular response to interferon-alpha
AXL	positive regulation of cytokine-mediated signaling pathway
AXL	positive regulation of natural killer cell differentiation
AXL	cell maturation
AXL	positive regulation of pinocytosis
AXL	negative regulation of dendritic cell apoptotic process
AXL	host cell surface
AXL	myosin heavy chain binding
AXL	phosphatidylinositol 3-kinase binding
AXL	protein heterodimerization activity
AXL	neuron migration
AXL	natural killer cell differentiation
AXL	negative regulation of cytokine production
AXL	blood vessel remodeling
AXL	inflammatory response
AXL	enzyme linked receptor protein signaling pathway
AXL	spermatogenesis
AXL	forebrain cell migration
AXL	platelet activation
AXL	animal organ regeneration
AXL	cellular response to extracellular stimulus
AXL	negative regulation of tumor necrosis factor production
AXL	secretion by cell
AXL	erythrocyte homeostasis
AXL	substrate adhesion-dependent cell spreading
AXL	ovulation cycle
AXL	negative regulation of apoptotic process
AXL	apoptotic cell clearance
AXL	protein kinase B signaling
AXL	negative regulation of neuron apoptotic process
AXL	negative regulation of lymphocyte activation
AXL	positive regulation of protein kinase B signaling
AXL	vagina development
AXL	cellular response to hydrogen peroxide
AXL	neutrophil clearance
BAG2	regulation of catalytic activity
BAG2	protein binding
BAG2	chaperone binding
BAG2	identical protein binding
BAG2	cytosol
BAG2	regulation of cellular response to heat
BAG2	protein folding
BAG2	adenyl-nucleotide exchange factor activity
BAG2	protein metabolic process
BCAR3	intracellular
BCAR3	small GTPase mediated signal transduction
BCAR3	signal transduction
BCAR3	positive regulation of signal transduction
BCAR3	protein binding
BCAR3	regulation of molecular function
BCAR3	guanyl-nucleotide exchange factor activity
BCAR3	SH3/SH2 adaptor activity
BCAR3	response to drug
BCAR3	lens morphogenesis in camera-type eye
BCAR3	positive regulation of peptidyl-serine phosphorylation
BDNF	cytoplasm
BDNF	nuclear speck
BDNF	mitochondrion
BDNF	receptor binding
BDNF	growth factor activity
BDNF	extracellular region
BDNF	perinuclear region of cytoplasm
BDNF	cell-cell signaling
BDNF	cytoplasmic vesicle
BDNF	nervous system development
BDNF	positive regulation of synapse assembly
BDNF	axon guidance
BDNF	negative regulation of neuron apoptotic process
BDNF	synapse assembly
BDNF	neurotrophin TRKB receptor binding
BDNF	negative regulation of myotube differentiation
BDNF	brain-derived neurotrophic factor receptor signaling pathway
BDNF	positive regulation of brain-derived neurotrophic factor receptor signaling pathway
BDNF	collateral sprouting
BDNF	positive regulation of collateral sprouting
BDNF	positive regulation of receptor binding
BDNF	regulation of protein localization to cell surface
BDNF	regulation of receptor activity
BICC1	nucleic acid binding
BICC1	RNA binding
BICC1	cytoplasm
BICC1	multicellular organism development
BICC1	negative regulation of canonical Wnt signaling pathway
BICC1	determination of left/right symmetry
BICC1	heart development
BNC2	nucleic acid binding
BNC2	nucleus
BNC2	metal ion binding
BNC2	cytosol
BNC2	transcription, DNA-templated
BNC2	regulation of transcription, DNA-templated
BNC2	plasma membrane
BNC2	DNA binding
BNC2	endochondral bone growth
BNC2	tongue development
BNC2	palate development
BNC2	mesenchyme development
BNC2	zinc ion binding
C9orf3	cytoplasm
C9orf3	zinc ion binding
C9orf3	metal ion binding
C9orf3	hydrolase activity
C9orf3	peptidase activity
C9orf3	proteolysis
C9orf3	nucleolus
C9orf3	metallopeptidase activity
C9orf3	aminopeptidase activity
C9orf3	metalloaminopeptidase activity
C9orf3	cytosol
C9orf3	peptide binding
C9orf3	angiotensin maturation
C9orf3	peptide catabolic process
CAV1	perinuclear region of cytoplasm
CAV1	negative regulation of endothelial cell proliferation
CAV1	negative regulation of inward rectifier potassium channel activity
CAV1	negative regulation of MAPK cascade
CAV1	cholesterol homeostasis
CAV1	positive regulation of canonical Wnt signaling pathway
CAV1	negative regulation of epithelial cell differentiation
CAV1	negative regulation of nitric oxide biosynthetic process
CAV1	regulation of smooth muscle contraction
CAV1	membrane
CAV1	integral component of membrane
CAV1	Golgi apparatus
CAV1	plasma membrane
CAV1	protein binding
CAV1	caveola assembly
CAV1	Golgi membrane
CAV1	caveola
CAV1	cytoplasmic vesicle
CAV1	membrane raft
CAV1	focal adhesion
CAV1	leukocyte migration
CAV1	positive regulation of peptidase activity
CAV1	negative regulation of transcription from RNA polymerase II promoter
CAV1	endosome
CAV1	negative regulation of canonical Wnt signaling pathway
CAV1	protein complex scaffold activity
CAV1	protein complex
CAV1	viral process
CAV1	positive regulation of peptidyl-serine phosphorylation
CAV1	ion channel binding
CAV1	enzyme binding
CAV1	apoptotic signaling pathway
CAV1	vesicle organization
CAV1	regulation of nitric-oxide synthase activity
CAV1	endocytic vesicle membrane
CAV1	positive regulation of intrinsic apoptotic signaling pathway
CAV1	endoplasmic reticulum membrane
CAV1	receptor binding
CAV1	negative regulation of protein ubiquitination
CAV1	negative regulation of JAK-STAT cascade
CAV1	protein kinase binding
CAV1	identical protein binding
CAV1	negative regulation of protein binding
CAV1	beta-catenin destruction complex disassembly
CAV1	intracellular
CAV1	negative regulation of peptidyl-serine phosphorylation
CAV1	negative regulation of transforming growth factor beta receptor signaling pathway
CAV1	structural molecule activity
CAV1	endoplasmic reticulum
CAV1	skeletal muscle tissue development
CAV1	calcium ion transport
CAV1	calcium ion homeostasis
CAV1	protein homooligomerization
CAV1	regulation of heart rate by cardiac conduction
CAV1	positive regulation of extrinsic apoptotic signaling pathway
CAV1	positive regulation of ER-associated ubiquitin-dependent protein catabolic process
CAV1	lipid droplet
CAV1	positive regulation of protein binding
CAV1	lipid storage
CAV1	receptor internalization
CAV1	early endosome membrane
CAV1	positive regulation of toll-like receptor 3 signaling pathway
CAV1	positive regulation of cell adhesion molecule production
CAV1	cellular response to exogenous dsRNA
CAV1	positive regulation of protein ubiquitination
CAV1	cellular response to hyperoxia
CAV1	regulation of cytosolic calcium ion concentration
CAV1	positive regulation of gap junction assembly
CAV1	cholesterol transport
CAV1	vasculogenesis
CAV1	positive regulation of catalytic activity
CAV1	triglyceride metabolic process
CAV1	positive regulation of vasoconstriction
CAV1	response to calcium ion
CAV1	positive regulation of calcium ion transport into cytosol
CAV1	cellular calcium ion homeostasis
CAV1	negative regulation of anoikis
CAV1	response to hypoxia
CAV1	regulation of entry of bacterium into host cell
CAV1	mammary gland development
CAV1	T cell costimulation
CAV1	nitric-oxide synthase binding
CAV1	cellular response to peptide hormone stimulus
CAV1	angiotensin-activated signaling pathway involved in heart process
CAV1	protein localization
CAV1	patched binding
CAV1	regulation of ventricular cardiac muscle cell action potential
CAV1	regulation of cardiac muscle cell action potential involved in regulation of contraction
CAV1	receptor internalization involved in canonical Wnt signaling pathway
CAV1	regulation of cell communication by electrical coupling involved in cardiac conduction
CAV1	regulation of blood coagulation
CAV1	caveolin-mediated endocytosis
CAV1	cholesterol binding
CAV1	receptor-mediated endocytosis of virus by host cell
CAV1	ATPase binding
CAV1	regulation of membrane repolarization during action potential
CAV1	VCP-NPL4-UFD1 AAA ATPase complex
CAV1	negative regulation of potassium ion transmembrane transport
CAV1	peptidase activator activity
CAV1	Rac GTPase binding
CAV1	inward rectifier potassium channel inhibitor activity
CAV1	inactivation of MAPK activity
CAV1	response to bacterium
CAV1	regulation of fatty acid metabolic process
CAV1	maintenance of protein location in cell
CAV1	response to progesterone
CAV1	nitric oxide homeostasis
CAV1	response to estrogen
CAV1	protein localization to plasma membrane raft
CAV1	negative regulation of pinocytosis
CAV1	membrane depolarization
CAV1	regulation of peptidase activity
CAV1	mammary gland involution
CAV1	negative regulation of protein tyrosine kinase activity
CAV1	regulation of ruffle assembly
CAV1	negative regulation of peptidyl-tyrosine autophosphorylation
CAV1	protein localization to basolateral plasma membrane
CAV1	protein binding, bridging
CAV1	protein heterodimerization activity
CAV1	angiogenesis
CAV1	negative regulation of cytokine-mediated signaling pathway
CAV1	regulation of the force of heart contraction
CAV1	response to ischemia
CAV1	regulation of the force of heart contraction by chemical signal
CAV1	lactation
CAV1	negative regulation of cell proliferation
CAV1	negative regulation of signal transduction
CAV1	posttranscriptional regulation of gene expression
CAV1	positive regulation of gene expression
CAV1	vasoconstriction
CAV1	negative regulation of tyrosine phosphorylation of STAT protein
CAV1	negative regulation of MAP kinase activity
CAV1	negative regulation of nitric-oxide synthase activity
CAV1	protein oligomerization
CAV1	negative regulation of necroptotic process
CAV1	cellular response to transforming growth factor beta stimulus
CAV1	acrosomal membrane
CAV1	integral component of plasma membrane
CAV1	cilium
CAV1	cell cortex
CCPG1	regulation of Rho guanyl-nucleotide exchange factor activity
CCPG1	membrane
CCPG1	integral component of membrane
CCPG1	cell cycle
CCPG1	molecular_function
CCPG1	positive regulation of cell proliferation
CCPG1	protein binding
CCPG1	positive regulation of cell cycle
CCPG1	positive regulation of transcription from RNA polymerase II promoter
CD109	membrane
CD109	extracellular space
CD109	extracellular region
CD109	negative regulation of endopeptidase activity
CD109	plasma membrane
CD109	anchored component of membrane
CD109	peptidase inhibitor activity
CD109	negative regulation of peptidase activity
CD109	endopeptidase inhibitor activity
CD109	C-terminal protein lipidation
CD109	serine-type endopeptidase inhibitor activity
CD109	platelet degranulation
CD109	cell surface
CD109	negative regulation of transforming growth factor beta receptor signaling pathway
CD109	platelet alpha granule membrane
CD109	negative regulation of wound healing
CD109	transforming growth factor beta binding
CD109	negative regulation of protein phosphorylation
CD109	hair follicle development
CD109	negative regulation of keratinocyte proliferation
CD109	regulation of keratinocyte differentiation
CD109	osteoclast fusion
CD55	membrane
CD55	plasma membrane
CD55	extracellular region
CD55	anchored component of membrane
CD55	membrane raft
CD55	immune system process
CD55	innate immune response
CD55	regulation of complement activation
CD55	lipid binding
CD55	viral entry into host cell
CD55	protein binding
CD55	extracellular exosome
CD55	viral process
CD55	integral component of plasma membrane
CD55	neutrophil degranulation
CD55	positive regulation of CD4-positive, alpha-beta T cell proliferation
CD55	complement activation, classical pathway
CD55	cell surface
CD55	secretory granule membrane
CD55	ER to Golgi vesicle-mediated transport
CD55	Golgi membrane
CD55	transport vesicle
CD55	positive regulation of cytosolic calcium ion concentration
CD55	endoplasmic reticulum-Golgi intermediate compartment membrane
CD55	virus receptor activity
CD55	ficolin-1-rich granule membrane
CD55	regulation of lipopolysaccharide-mediated signaling pathway
CD55	CD4-positive, alpha-beta T cell cytokine production
CD55	respiratory burst
CD55	negative regulation of complement activation
CD55	positive regulation of CD4-positive, alpha-beta T cell activation
CD55	negative regulation of catalytic activity
CD70	membrane
CD70	integral component of membrane
CD70	immune response
CD70	cytokine activity
CD70	extracellular space
CD70	tumor necrosis factor receptor binding
CD70	plasma membrane
CD70	protein binding
CD70	extracellular exosome
CD70	tumor necrosis factor-mediated signaling pathway
CD70	integral component of plasma membrane
CD70	signal transduction
CD70	cell-cell signaling
CD70	receptor binding
CD70	cell proliferation
CD70	extrinsic apoptotic signaling pathway
CD70	protease binding
CD70	regulation of receptor activity
CDC42EP3	cytoplasm
CDC42EP3	membrane
CDC42EP3	positive regulation of GTPase activity
CDC42EP3	cytoskeleton
CDC42EP3	GTPase activator activity
CDC42EP3	plasma membrane
CDC42EP3	cytosol
CDC42EP3	endomembrane system
CDC42EP3	GTP-Rho binding
CDC42EP3	Rho protein signal transduction
CDC42EP3	regulation of cell shape
CDC42EP3	positive regulation of actin filament polymerization
CDC42EP3	positive regulation of pseudopodium assembly
CDC42EP3	signal transduction
CDC42EP3	actin cytoskeleton
CDC42EP3	cytoskeletal regulatory protein binding
CENPW	nucleoplasm
CENPW	DNA binding
CENPW	kinetochore assembly
CENPW	mitotic cell cycle
CENPW	nucleus
CENPW	cell division
CENPW	protein heterodimerization activity
CENPW	chromosome
CENPW	cell cycle
CENPW	nucleolus
CENPW	chromosome segregation
CENPW	chromosome, centromeric region
CENPW	kinetochore
CENPW	condensed chromosome kinetochore
CENPW	protein binding
CENPW	CENP-A containing nucleosome assembly
CENPW	nuclear matrix
CENPW	chromosome organization
CEP55	cytoplasm
CEP55	membrane
CEP55	cell division
CEP55	plasma membrane
CEP55	cytoskeleton
CEP55	protein binding
CEP55	cell cycle
CEP55	multicellular organism development
CEP55	microtubule organizing center
CEP55	centrosome
CEP55	midbody
CEP55	centriole
CEP55	cleavage furrow
CEP55	cell separation after cytokinesis
CEP55	establishment of protein localization
CEP55	Flemming body
CEP55	mitotic cytokinesis
CEP55	renal system development
CEP55	cranial skeletal system development
CEP55	intercellular bridge
CLMP	membrane
CLMP	integral component of membrane
CLMP	plasma membrane
CLMP	cell junction
CLMP	bicellular tight junction
CLMP	extracellular exosome
CLMP	cell surface
CLMP	cytoplasmic microtubule
CLMP	digestive tract development
CNN2	membrane
CNN2	actin binding
CNN2	cytoskeleton
CNN2	focal adhesion
CNN2	extracellular region
CNN2	cytoskeleton organization
CNN2	calmodulin binding
CNN2	actomyosin structure organization
CNN2	cadherin binding
CNN2	extracellular exosome
CNN2	neutrophil degranulation
CNN2	interleukin-12-mediated signaling pathway
CNN2	specific granule lumen
CNN2	tertiary granule lumen
CNN2	cell-cell junction
CNN2	stress fiber
CNN2	regulation of actin filament-based process
CNN2	cellular response to mechanical stimulus
COL12A1	extracellular space
COL12A1	cell adhesion
COL12A1	extracellular region
COL12A1	collagen trimer
COL12A1	proteinaceous extracellular matrix
COL12A1	extracellular exosome
COL12A1	extracellular matrix
COL12A1	collagen catabolic process
COL12A1	endoplasmic reticulum lumen
COL12A1	skeletal system development
COL12A1	extracellular vesicle
COL12A1	collagen fibril organization
COL12A1	endodermal cell differentiation
COL12A1	extracellular matrix structural constituent conferring tensile strength
COL12A1	collagen type XII trimer
COL5A1	metal ion binding
COL5A1	cell adhesion
COL5A1	extracellular region
COL5A1	collagen trimer
COL5A1	proteinaceous extracellular matrix
COL5A1	extracellular matrix structural constituent
COL5A1	heparin binding
COL5A1	extracellular exosome
COL5A1	extracellular matrix
COL5A1	collagen catabolic process
COL5A1	integrin binding
COL5A1	endoplasmic reticulum lumen
COL5A1	cell migration
COL5A1	extracellular matrix organization
COL5A1	collagen fibril organization
COL5A1	proteoglycan binding
COL5A1	platelet-derived growth factor binding
COL5A1	collagen biosynthetic process
COL5A1	skin development
COL5A1	supramolecular fiber organization
COL5A1	eye morphogenesis
COL5A1	negative regulation of endodermal cell differentiation
COL5A1	collagen type V trimer
COL5A1	wound healing, spreading of epidermal cells
COL5A1	integrin biosynthetic process
COL5A1	blood vessel development
COL5A1	heart morphogenesis
COL5A1	tendon development
COL5A1	regulation of cellular component organization
COL5A1	basement membrane
COL5A1	extracellular space
COL6A3	extracellular space
COL6A3	cell adhesion
COL6A3	serine-type endopeptidase inhibitor activity
COL6A3	negative regulation of endopeptidase activity
COL6A3	extracellular region
COL6A3	collagen trimer
COL6A3	proteinaceous extracellular matrix
COL6A3	peptidase inhibitor activity
COL6A3	negative regulation of peptidase activity
COL6A3	extracellular exosome
COL6A3	extracellular matrix
COL6A3	collagen catabolic process
COL6A3	endoplasmic reticulum lumen
COL6A3	extracellular matrix organization
COL6A3	extracellular vesicle
COL6A3	muscle organ development
COL6A3	collagen type VI trimer
COL6A3	sarcolemma
CPA4	zinc ion binding
CPA4	metal ion binding
CPA4	hydrolase activity
CPA4	peptidase activity
CPA4	proteolysis
CPA4	extracellular region
CPA4	metallocarboxypeptidase activity
CPA4	carboxypeptidase activity
CPA4	metallopeptidase activity
CPA4	extracellular space
CPA4	cellular_component
CPA4	histone acetylation
CPS1	nucleus
CPS1	nucleotide binding
CPS1	ATP binding
CPS1	nucleolus
CPS1	metal ion binding
CPS1	catalytic activity
CPS1	mitochondrion
CPS1	ligase activity
CPS1	protein binding
CPS1	metabolic process
CPS1	nitrogen compound metabolic process
CPS1	proteolysis
CPS1	carbamoyl-phosphate synthase (glutamine-hydrolyzing) activity
CPS1	'de novo' pyrimidine nucleobase biosynthetic process
CPS1	glutamine metabolic process
CPS1	urea cycle
CPS1	mitochondrial matrix
CPS1	response to lipopolysaccharide
CPS1	mitochondrial nucleoid
CPS1	citrulline biosynthetic process
CPS1	triglyceride catabolic process
CPS1	modified amino acid binding
CPS1	homocysteine metabolic process
CPS1	arginine biosynthetic process
CPS1	vasodilation
CPS1	carbamoyl-phosphate synthase (ammonia) activity
CPS1	nitric oxide metabolic process
CPS1	carbamoyl phosphate biosynthetic process
CPS1	cellular response to ammonia
CPS1	endopeptidase activity
CPS1	calcium ion binding
CPS1	phospholipid binding
CPS1	glutamate binding
CPS1	protein complex binding
CPS1	liver development
CPS1	midgut development
CPS1	response to toxic substance
CPS1	response to zinc ion
CPS1	response to amine
CPS1	response to food
CPS1	response to glucagon
CPS1	response to oleic acid
CPS1	response to drug
CPS1	response to starvation
CPS1	response to amino acid
CPS1	cellular response to fibroblast growth factor stimulus
CPS1	response to steroid hormone
CPS1	response to glucocorticoid
CPS1	response to cAMP
CPS1	anion homeostasis
CPS1	response to growth hormone
CPS1	hepatocyte differentiation
CPS1	cellular response to cAMP
CPS1	cellular response to glucagon stimulus
CPS1	cellular response to oleic acid
CPS1	response to dexamethasone
CPS1	cytoplasm
CPS1	mitochondrial inner membrane
CPS1	protein complex
CTGF	positive regulation of ERK1 and ERK2 cascade
CTGF	Golgi apparatus
CTGF	intracellular membrane-bounded organelle
CTGF	cell adhesion
CTGF	extracellular region
CTGF	protein binding
CTGF	insulin-like growth factor binding
CTGF	regulation of cell growth
CTGF	proteinaceous extracellular matrix
CTGF	heparin binding
CTGF	cell-cell signaling
CTGF	protein C-terminus binding
CTGF	DNA biosynthetic process
CTGF	plasma membrane
CTGF	response to wounding
CTGF	transcription initiation from RNA polymerase II promoter
CTGF	positive regulation of JNK cascade
CTGF	integrin binding
CTGF	negative regulation of cell death
CTGF	positive regulation of stress fiber assembly
CTGF	epidermis development
CTGF	regulation of lipid metabolic process
CTGF	positive regulation of cell differentiation
CTGF	regulation of receptor activity
CTGF	fibronectin binding
CTGF	growth factor activity
CTGF	cartilage condensation
CTGF	ossification
CTGF	angiogenesis
CTGF	tissue homeostasis
CTGF	positive regulation of protein phosphorylation
CTGF	cell-matrix adhesion
CTGF	integrin-mediated signaling pathway
CTGF	aging
CTGF	positive regulation of cell proliferation
CTGF	fibroblast growth factor receptor signaling pathway
CTGF	response to glucose
CTGF	positive regulation of gene expression
CTGF	negative regulation of gene expression
CTGF	positive regulation of cell death
CTGF	response to organic cyclic compound
CTGF	cell migration
CTGF	cell differentiation
CTGF	lung development
CTGF	regulation of chondrocyte differentiation
CTGF	response to estradiol
CTGF	positive regulation of collagen biosynthetic process
CTGF	response to anoxia
CTGF	intracellular signal transduction
CTGF	chondrocyte proliferation
CTGF	response to amino acid
CTGF	positive regulation of cysteine-type endopeptidase activity involved in apoptotic process
CTGF	response to peptide hormone
CTGF	positive regulation of cell activation
CTGF	response to mineralocorticoid
CTGF	cytosolic calcium ion transport
CTGF	positive regulation of cardiac muscle contraction
CTGF	connective tissue development
CTGF	extracellular matrix constituent secretion
CTGF	positive regulation of G0 to G1 transition
CTGF	response to fatty acid
CTGF	reactive oxygen species metabolic process
CTGF	extracellular space
CTGF	cis-Golgi network
CTGF	cytosol
CTGF	cell cortex
CTGF	perinuclear region of cytoplasm
CYR61	positive regulation of transcription from RNA polymerase II promoter
CYR61	positive regulation of protein phosphorylation
CYR61	positive regulation of cell migration
CYR61	positive regulation of BMP signaling pathway
CYR61	regulation of ERK1 and ERK2 cascade
CYR61	nucleotide binding
CYR61	cell adhesion
CYR61	extracellular region
CYR61	insulin-like growth factor binding
CYR61	regulation of cell growth
CYR61	chemotaxis
CYR61	heparin binding
CYR61	cellular protein metabolic process
CYR61	extracellular matrix
CYR61	post-translational protein modification
CYR61	cell-cell signaling
CYR61	proteinaceous extracellular matrix
CYR61	positive regulation of osteoblast differentiation
CYR61	endoplasmic reticulum lumen
CYR61	anatomical structure morphogenesis
CYR61	cell proliferation
CYR61	positive regulation of protein kinase activity
CYR61	integrin binding
CYR61	growth factor binding
CYR61	positive regulation of osteoblast proliferation
CYR61	wound healing, spreading of cells
CYR61	negative regulation of cell death
CYR61	extracellular matrix binding
CYR61	osteoblast differentiation
CYR61	intussusceptive angiogenesis
CYR61	atrioventricular valve morphogenesis
CYR61	apoptotic process involved in heart morphogenesis
CYR61	ventricular septum development
CYR61	positive regulation of phospholipase activity
CYR61	positive regulation of cell-substrate adhesion
CYR61	extracellular matrix organization
CYR61	positive regulation of apoptotic process
CYR61	negative regulation of apoptotic process
CYR61	positive regulation of cysteine-type endopeptidase activity involved in apoptotic process
CYR61	positive regulation of cell differentiation
CYR61	atrial septum morphogenesis
CYR61	chondroblast differentiation
CYR61	chorio-allantoic fusion
CYR61	labyrinthine layer blood vessel development
CYR61	positive regulation of cartilage development
CYR61	reactive oxygen species metabolic process
CYR61	cell-cell adhesion
CYR61	positive regulation of ceramide biosynthetic process
CYR61	extracellular space
DAB2	positive regulation of protein phosphorylation
DAB2	negative regulation of canonical Wnt signaling pathway
DAB2	transport
DAB2	cytoplasm
DAB2	membrane
DAB2	protein transport
DAB2	intracellular membrane-bounded organelle
DAB2	nucleolus
DAB2	fibrillar center
DAB2	plasma membrane
DAB2	protein binding
DAB2	apoptotic process
DAB2	receptor-mediated endocytosis
DAB2	multicellular organism development
DAB2	Wnt signaling pathway
DAB2	cell differentiation
DAB2	cytoplasmic vesicle
DAB2	clathrin-coated pit
DAB2	focal adhesion
DAB2	cytosol
DAB2	endocytosis
DAB2	extracellular exosome
DAB2	membrane organization
DAB2	positive regulation of cell migration
DAB2	protein C-terminus binding
DAB2	negative regulation of apoptotic process
DAB2	clathrin-coated vesicle membrane
DAB2	positive regulation of transcription, DNA-templated
DAB2	positive regulation of transforming growth factor beta receptor signaling pathway
DAB2	clathrin-coated vesicle
DAB2	negative regulation of transcription, DNA-templated
DAB2	cell proliferation
DAB2	positive regulation of endocytosis
DAB2	positive regulation of epithelial to mesenchymal transition
DAB2	positive regulation of pathway-restricted SMAD protein phosphorylation
DAB2	negative regulation of protein binding
DAB2	positive regulation of proteasomal ubiquitin-dependent protein catabolic process
DAB2	lysosomal membrane
DAB2	negative regulation of androgen receptor signaling pathway
DAB2	SMAD binding
DAB2	negative regulation of protein localization to plasma membrane
DAB2	positive regulation of early endosome to late endosome transport
DAB2	transforming growth factor beta receptor complex
DAB2	clathrin adaptor activity
DAB2	cargo receptor activity
DAB2	leading edge cell differentiation
DAB2	positive regulation of SMAD protein import into nucleus
DAB2	positive regulation of Wnt signaling pathway, planar cell polarity pathway
DAB2	positive regulation of clathrin-dependent endocytosis
DCBLD1	membrane
DCBLD1	integral component of membrane
DCBLD1	oligosaccharide binding
DEPDC1	nucleus
DEPDC1	transcription, DNA-templated
DEPDC1	regulation of transcription, DNA-templated
DEPDC1	intracellular signal transduction
DEPDC1	signal transduction
DEPDC1	positive regulation of GTPase activity
DEPDC1	GTPase activator activity
DEPDC1	protein binding
DEPDC1	negative regulation of transcription, DNA-templated
DEPDC1	transcriptional repressor complex
DEPDC7	intracellular signal transduction
DEPDC7	signal transduction
DEPDC7	positive regulation of GTPase activity
DEPDC7	molecular_function
DEPDC7	biological_process
DEPDC7	cellular_component
DEPDC7	cytosol
DEPDC7	GTPase activator activity
DEPDC7	regulation of small GTPase mediated signal transduction
ECM1	extracellular space
ECM1	signal transduction
ECM1	extracellular region
ECM1	signal transducer activity
ECM1	laminin binding
ECM1	proteinaceous extracellular matrix
ECM1	negative regulation of peptidase activity
ECM1	protein binding
ECM1	extracellular exosome
ECM1	biomineral tissue development
ECM1	extracellular matrix
ECM1	regulation of bone mineralization
ECM1	protein C-terminus binding
ECM1	positive regulation of I-kappaB kinase/NF-kappaB signaling
ECM1	ossification
ECM1	enzyme binding
ECM1	platelet degranulation
ECM1	protease binding
ECM1	angiogenesis
ECM1	positive regulation of angiogenesis
ECM1	positive regulation of endothelial cell proliferation
ECM1	platelet dense granule lumen
ECM1	negative regulation of bone mineralization
ECM1	interleukin-2 receptor binding
ECM1	negative regulation of cytokine-mediated signaling pathway
ECM1	regulation of type 2 immune response
ECM1	regulation of transcription from RNA polymerase II promoter
ECM1	inflammatory response
ECM1	regulation of T cell migration
EDIL3	metal ion binding
EDIL3	calcium ion binding
EDIL3	cell adhesion
EDIL3	extracellular region
EDIL3	multicellular organism development
EDIL3	integrin binding
EDIL3	extracellular exosome
EDIL3	extracellular matrix
EDIL3	extracellular vesicle
EDIL3	positive regulation of cell-substrate adhesion
ELF4	nucleus
ELF4	nucleoplasm
ELF4	regulation of transcription, DNA-templated
ELF4	transcription from RNA polymerase II promoter
ELF4	transcription, DNA-templated
ELF4	DNA binding
ELF4	transcription factor activity, sequence-specific DNA binding
ELF4	RNA polymerase II transcription factor activity, sequence-specific DNA binding
ELF4	sequence-specific DNA binding
ELF4	nuclear body
ELF4	positive regulation of transcription from RNA polymerase II promoter
ELF4	positive regulation of transcription, DNA-templated
ELF4	innate immune response
ELF4	natural killer cell proliferation
ELF4	NK T cell proliferation
ELF4	protein binding
ELF4	RNA polymerase II core promoter proximal region sequence-specific DNA binding
ELF4	cell differentiation
ELF4	PML body
ELF4	transcriptional activator activity, RNA polymerase II core promoter proximal region sequence-specific binding
ELL2	nucleus
ELL2	nucleoplasm
ELL2	transcription, DNA-templated
ELL2	regulation of transcription, DNA-templated
ELL2	transcription elongation from RNA polymerase II promoter
ELL2	protein binding
ELL2	transcription elongation factor complex
ELL2	snRNA transcription from RNA polymerase II promoter
EOGT	transferase activity
EOGT	transferase activity, transferring glycosyl groups
EOGT	endoplasmic reticulum
EOGT	endoplasmic reticulum lumen
EOGT	protein N-acetylglucosaminyltransferase activity
EOGT	protein O-linked glycosylation
EOGT	metabolic process
EOGT	membrane
EOGT	integral component of membrane
EPHA2	intracellular
EPHA2	membrane
EPHA2	integral component of membrane
EPHA2	nucleotide binding
EPHA2	protein kinase activity
EPHA2	ATP binding
EPHA2	protein phosphorylation
EPHA2	transferase activity
EPHA2	kinase activity
EPHA2	phosphorylation
EPHA2	cell adhesion
EPHA2	protein tyrosine kinase activity
EPHA2	ephrin receptor activity
EPHA2	transmembrane receptor protein tyrosine kinase signaling pathway
EPHA2	peptidyl-tyrosine phosphorylation
EPHA2	integral component of plasma membrane
EPHA2	plasma membrane
EPHA2	cell projection
EPHA2	protein binding
EPHA2	transmembrane receptor protein tyrosine kinase activity
EPHA2	apoptotic process
EPHA2	cell junction
EPHA2	cell differentiation
EPHA2	focal adhesion
EPHA2	viral entry into host cell
EPHA2	cadherin binding
EPHA2	lamellipodium
EPHA2	ruffle membrane
EPHA2	activation of GTPase activity
EPHA2	viral process
EPHA2	multicellular organism development
EPHA2	cell surface
EPHA2	cell migration
EPHA2	ephrin receptor signaling pathway
EPHA2	angiogenesis
EPHA2	cell chemotaxis
EPHA2	regulation of cell adhesion mediated by integrin
EPHA2	negative regulation of protein kinase B signaling
EPHA2	osteoclast differentiation
EPHA2	keratinocyte differentiation
EPHA2	virus receptor activity
EPHA2	osteoblast differentiation
EPHA2	bone remodeling
EPHA2	cell motility
EPHA2	regulation of ERK1 and ERK2 cascade
EPHA2	regulation of angiogenesis
EPHA2	intrinsic apoptotic signaling pathway in response to DNA damage
EPHA2	response to growth factor
EPHA2	protein kinase B signaling
EPHA2	lamellipodium membrane
EPHA2	regulation of lamellipodium assembly
EPHA2	mammary gland epithelial cell proliferation
EPHA2	regulation of blood vessel endothelial cell migration
EPHA2	cAMP metabolic process
EPHA2	branching involved in mammary gland duct morphogenesis
EPHA2	lens fiber cell morphogenesis
EPHA2	leading edge membrane
EPHA2	positive regulation of protein localization to plasma membrane
EVA1A	membrane
EVA1A	integral component of membrane
EVA1A	intracellular membrane-bounded organelle
EVA1A	lysosomal membrane
EVA1A	plasma membrane
EVA1A	endoplasmic reticulum
EVA1A	endoplasmic reticulum membrane
EVA1A	apoptotic process
EVA1A	autophagy
EVA1A	lysosome
EVA1A	cellular protein metabolic process
EVA1A	post-translational protein modification
EVA1A	endoplasmic reticulum lumen
FAT4	intracellular
FAT4	membrane
FAT4	integral component of membrane
FAT4	calcium ion binding
FAT4	cell adhesion
FAT4	homophilic cell adhesion via plasma membrane adhesion molecules
FAT4	plasma membrane
FAT4	protein binding
FAT4	extracellular exosome
FAT4	cerebral cortex development
FAT4	neurogenesis
FAT4	heterophilic cell-cell adhesion via plasma membrane cell adhesion molecules
FAT4	hippo signaling
FAT4	branching involved in ureteric bud morphogenesis
FAT4	kidney development
FAT4	heart morphogenesis
FAT4	plasma membrane organization
FAT4	Notch signaling pathway
FAT4	fibroblast growth factor receptor signaling pathway
FAT4	ossification involved in bone maturation
FAT4	digestive tract development
FAT4	inner ear receptor stereocilium organization
FAT4	nephron development
FAT4	condensed mesenchymal cell proliferation
FAT4	regulation of metanephric nephron tubule epithelial cell differentiation
FAT4	apical part of cell
FBN1	extracellular space
FBN1	calcium ion binding
FBN1	protein binding
FBN1	extracellular region
FBN1	proteinaceous extracellular matrix
FBN1	hormone activity
FBN1	extracellular matrix structural constituent
FBN1	basement membrane
FBN1	identical protein binding
FBN1	heparin binding
FBN1	extracellular exosome
FBN1	cellular protein metabolic process
FBN1	extracellular matrix
FBN1	skeletal system development
FBN1	heart development
FBN1	post-translational protein modification
FBN1	negative regulation of osteoclast differentiation
FBN1	integrin binding
FBN1	endoplasmic reticulum lumen
FBN1	extracellular matrix organization
FBN1	protein complex binding
FBN1	extracellular matrix disassembly
FBN1	sequestering of BMP in extracellular matrix
FBN1	negative regulation of osteoclast development
FBN1	cell adhesion mediated by integrin
FBN1	camera-type eye development
FBN1	extracellular matrix constituent conferring elasticity
FBN1	sequestering of TGFbeta in extracellular matrix
FBN1	embryonic eye morphogenesis
FBN1	post-embryonic eye morphogenesis
FBN1	regulation of cellular response to growth factor stimulus
FBN1	microfibril
FBN1	regulation of receptor activity
FBN1	metanephros development
FBN1	kidney development
FBN1	cellular response to transforming growth factor beta stimulus
FBN1	cellular response to insulin-like growth factor stimulus
FHL2	metal ion binding
FHL2	nucleus
FHL2	cytoplasm
FHL2	transcription, DNA-templated
FHL2	regulation of transcription, DNA-templated
FHL2	protein binding
FHL2	transcription coactivator activity
FHL2	positive regulation of transcription, DNA-templated
FHL2	focal adhesion
FHL2	identical protein binding
FHL2	negative regulation of transcription from RNA polymerase II promoter
FHL2	nucleoplasm
FHL2	negative regulation of apoptotic process
FHL2	transcription factor binding
FHL2	androgen receptor signaling pathway
FHL2	regulation of lipid metabolic process
FHL2	androgen receptor binding
FHL2	response to hormone
FHL2	osteoblast differentiation
FHL2	regulation of transcription from RNA polymerase II promoter
FHL2	negative regulation of transcription, DNA-templated
FHL2	atrial cardiac muscle cell development
FHL2	ventricular cardiac muscle cell development
FHL2	heart trabecula formation
FHL2	Z disc
FHL2	M band
FLNB	RNA binding
FLNB	cytoplasm
FLNB	integral component of membrane
FLNB	cytosol
FLNB	actin binding
FLNB	plasma membrane
FLNB	actin cytoskeleton organization
FLNB	cytoskeleton
FLNB	protein binding
FLNB	cell differentiation
FLNB	multicellular organism development
FLNB	focal adhesion
FLNB	identical protein binding
FLNB	cadherin binding
FLNB	extracellular exosome
FLNB	cell cortex
FLNB	muscle organ development
FLNB	extracellular matrix
FLNB	signal transduction
FLNB	actin cytoskeleton
FLNB	Z disc
FLNB	cytoskeletal anchoring at plasma membrane
FLNB	keratinocyte development
FLNB	epithelial cell morphogenesis
FLNB	skeletal muscle tissue development
FLNB	stress fiber
FLNB	brush border
FOSL1	nucleus
FOSL1	nucleoplasm
FOSL1	regulation of transcription, DNA-templated
FOSL1	DNA binding
FOSL1	regulation of transcription from RNA polymerase II promoter
FOSL1	transcription factor activity, sequence-specific DNA binding
FOSL1	protein binding
FOSL1	chemotaxis
FOSL1	transcription from RNA polymerase II promoter
FOSL1	response to virus
FOSL1	RNA polymerase II core promoter proximal region sequence-specific DNA binding
FOSL1	cellular defense response
FOSL1	positive regulation of cell proliferation
FOSL1	positive regulation of DNA-templated transcription, initiation
FOSL1	pri-miRNA transcription from RNA polymerase II promoter
FOSL1	RNA polymerase II regulatory region sequence-specific DNA binding
FOSL1	transcriptional activator activity, RNA polymerase II core promoter proximal region sequence-specific binding
FOSL1	in utero embryonic development
FOSL1	vitellogenesis
FOSL1	female pregnancy
FOSL1	learning
FOSL1	negative regulation of cell proliferation
FOSL1	response to mechanical stimulus
FOSL1	response to gravity
FOSL1	response to organic cyclic compound
FOSL1	cellular response to extracellular stimulus
FOSL1	response to progesterone
FOSL1	response to cytokine
FOSL1	response to drug
FOSL1	response to hydrogen peroxide
FOSL1	positive regulation of apoptotic process
FOSL1	positive regulation of cell cycle
FOSL1	positive regulation of transcription from RNA polymerase II promoter
FOSL1	positive regulation of sequence-specific DNA binding transcription factor activity
FOSL1	response to corticosterone
FOSL1	response to cAMP
FOSL1	placenta blood vessel development
FOSL1	cytosol
FOSL1	presynaptic membrane
FOSL1	neuron projection
FOSL1	intracellular membrane-bounded organelle
FXYD5	membrane
FXYD5	ion channel activity
FXYD5	ion transport
FXYD5	ion transmembrane transport
FXYD5	transport
FXYD5	integral component of membrane
FXYD5	actin binding
FXYD5	integral component of plasma membrane
FXYD5	sodium channel regulator activity
FXYD5	regulation of sodium ion transmembrane transporter activity
FXYD5	protein binding
FXYD5	cadherin binding
FXYD5	microvillus assembly
FXYD5	negative regulation of calcium-dependent cell-cell adhesion
GLIPR1	membrane
GLIPR1	integral component of membrane
GLIPR1	extracellular region
GLIPR1	plasma membrane
GLIPR1	neutrophil degranulation
GLIPR1	azurophil granule membrane
GLIPR1	regulation of lipid metabolic process
GLT8D2	membrane
GLT8D2	integral component of membrane
GLT8D2	transferase activity
GLT8D2	transferase activity, transferring glycosyl groups
GLT8D2	Golgi apparatus
GLT8D2	polysaccharide biosynthetic process
GPR1	membrane
GPR1	integral component of membrane
GPR1	intracellular membrane-bounded organelle
GPR1	G-protein coupled receptor activity
GPR1	G-protein coupled receptor signaling pathway
GPR1	plasma membrane
GPR1	protein binding
GPR1	signal transducer activity
GPR1	signal transduction
GPR1	integral component of plasma membrane
GPR1	neuron projection
GPR1	chemical synaptic transmission
GPR1	neuropeptide signaling pathway
GPR1	neuropeptide binding
GPR1	G-protein coupled receptor signaling pathway, coupled to cyclic nucleotide second messenger
GPR176	membrane
GPR176	integral component of membrane
GPR176	G-protein coupled receptor activity
GPR176	G-protein coupled receptor signaling pathway
GPR176	plasma membrane
GPR176	signal transducer activity
GPR176	signal transduction
GPR176	rhythmic process
GPR176	integral component of plasma membrane
GPR176	negative regulation of cAMP biosynthetic process
GPR176	chemical synaptic transmission
GPR176	circadian behavior
GPX8	membrane
GPX8	integral component of membrane
GPX8	oxidoreductase activity
GPX8	oxidation-reduction process
GPX8	cellular oxidant detoxification
GPX8	peroxidase activity
GPX8	glutathione peroxidase activity
GPX8	response to oxidative stress
GPX8	endoplasmic reticulum lumen
GPX8	cellular response to oxidative stress
GULP1	transport
GULP1	cytoplasm
GULP1	apoptotic process
GULP1	lipid transport
GULP1	signal transduction
GULP1	signal transducer activity
GULP1	phagocytosis
GULP1	phagocytosis, engulfment
HMMR	hyaluronic acid binding
HMMR	cytoplasm
HMMR	membrane
HMMR	protein binding
HMMR	plasma membrane
HMMR	cytosol
HMMR	regulation of G2/M transition of mitotic cell cycle
HMMR	cell surface
HMMR	hyaluronan catabolic process
HOXC6	regulation of transcription, DNA-templated
HOXC6	DNA binding
HOXC6	transcription factor activity, sequence-specific DNA binding
HOXC6	nucleus
HOXC6	cytosol
HOXC6	nucleoplasm
HOXC6	transcription, DNA-templated
HOXC6	sequence-specific DNA binding
HOXC6	multicellular organism development
HOXC6	negative regulation of nucleic acid-templated transcription
HOXC6	transcription corepressor activity
HOXC6	regulation of transcription from RNA polymerase II promoter
HOXC6	anterior/posterior pattern specification
HOXC6	embryonic skeletal system development
HS3ST3A1	membrane
HS3ST3A1	integral component of membrane
HS3ST3A1	transferase activity
HS3ST3A1	Golgi apparatus
HS3ST3A1	Golgi membrane
HS3ST3A1	sulfotransferase activity
HS3ST3A1	glycosaminoglycan biosynthetic process
HS3ST3A1	[heparan sulfate]-glucosamine 3-sulfotransferase 1 activity
HS3ST3A1	[heparan sulfate]-glucosamine 3-sulfotransferase 3 activity
IGFBP6	extracellular region
IGFBP6	insulin-like growth factor binding
IGFBP6	regulation of cell growth
IGFBP6	extracellular exosome
IGFBP6	cellular protein metabolic process
IGFBP6	signal transduction
IGFBP6	growth factor binding
IGFBP6	negative regulation of cell proliferation
IGFBP6	negative regulation of canonical Wnt signaling pathway
IGFBP6	receptor binding
IGFBP6	regulation of insulin-like growth factor receptor signaling pathway
IGFBP6	insulin-like growth factor I binding
IGFBP6	insulin-like growth factor II binding
IGFBP6	insulin-like growth factor binary complex
IGFBP6	extracellular space
IGFBP6	cytoplasm
IGFBP6	Golgi apparatus
IGHG1	membrane
IGHG1	integral component of membrane
IGHG1	plasma membrane
IGHG1	protein binding
IGHG1	extracellular region
IGHG1	proteolysis
IGHG1	extracellular space
IGHG1	immune system process
IGHG1	antigen binding
IGHG1	adaptive immune response
IGHG1	serine-type endopeptidase activity
IGHG1	complement activation
IGHG1	complement activation, classical pathway
IGHG1	regulation of complement activation
IGHG1	Fc-gamma receptor signaling pathway involved in phagocytosis
IGHG1	immunoglobulin receptor binding
IGHG1	phagocytosis, recognition
IGHG1	phagocytosis, engulfment
IGHG1	defense response to bacterium
IGHG1	innate immune response
IGHG1	B cell receptor signaling pathway
IGHG1	positive regulation of B cell activation
IGHG1	external side of plasma membrane
IGHG1	immunoglobulin complex, circulating
IGHG1	extracellular exosome
IGHG1	blood microparticle
IL13RA1	membrane
IL13RA1	integral component of membrane
IL13RA1	protein binding
IL13RA1	cytokine receptor activity
IL13RA1	cytokine-mediated signaling pathway
IL13RA1	plasma membrane
IL13RA1	cell surface receptor signaling pathway
IL13RA1	interleukin-13 receptor complex
IL15	positive regulation of inflammatory response
IL15	nucleus
IL15	cytoplasm
IL15	nuclear speck
IL15	cytosol
IL15	nucleoplasm
IL15	extracellular region
IL15	protein binding
IL15	immune response
IL15	cytokine activity
IL15	extracellular space
IL15	cytokine receptor binding
IL15	integral component of plasma membrane
IL15	signal transduction
IL15	cell-cell signaling
IL15	Golgi apparatus
IL15	membrane
IL15	positive regulation of cell proliferation
IL15	endosome
IL15	positive regulation of interleukin-17 production
IL15	interleukin-15-mediated signaling pathway
IL15	positive regulation of tissue remodeling
IL15	tyrosine phosphorylation of STAT protein
IL15	regulation of receptor activity
IL15	natural killer cell differentiation
IL15	NK T cell proliferation
IL15	inflammatory response
IL15	aging
IL15	skeletal muscle atrophy
IL15	hyaluronan metabolic process
IL15	response to nutrient levels
IL15	positive regulation of natural killer cell proliferation
IL15	positive regulation of natural killer cell differentiation
IL15	positive regulation of T cell proliferation
IL15	positive regulation of tyrosine phosphorylation of STAT protein
IL15	extrathymic T cell selection
IL15	regulation of T cell differentiation
IL15	cell maturation
IL15	lymph node development
IL15	negative regulation of smooth muscle cell proliferation
IL15	regulation of defense response to virus by host
IL15	positive regulation of immune response
IL15	cellular response to vitamin D
IL15	positive regulation of protein O-linked glycosylation
IL15	cell surface
IL1R1	interleukin-1, Type I, activating receptor activity
IL1R1	interleukin-1-mediated signaling pathway
IL1R1	membrane
IL1R1	integral component of membrane
IL1R1	intracellular membrane-bounded organelle
IL1R1	signal transduction
IL1R1	cytokine-mediated signaling pathway
IL1R1	interleukin-1 receptor activity
IL1R1	plasma membrane
IL1R1	protein binding
IL1R1	extracellular region
IL1R1	integral component of plasma membrane
IL1R1	signal transducer activity
IL1R1	immune response
IL1R1	cell surface receptor signaling pathway
IL1R1	transmembrane signaling receptor activity
IL1R1	response to interleukin-1
IL1R1	platelet-derived growth factor receptor binding
IL1R1	protease binding
IL1R1	interleukin-1 binding
IL1R1	regulation of inflammatory response
IL1R1	positive regulation of neutrophil extravasation
IL1R1	positive regulation of interleukin-1-mediated signaling pathway
IL1R1	cell surface
IL7R	membrane
IL7R	integral component of membrane
IL7R	plasma membrane
IL7R	protein binding
IL7R	extracellular region
IL7R	cytokine receptor activity
IL7R	positive regulation of cell proliferation
IL7R	immune response
IL7R	signal transduction
IL7R	cell surface receptor signaling pathway
IL7R	interleukin-7-mediated signaling pathway
IL7R	antigen binding
IL7R	interleukin-7 receptor activity
IL7R	regulation of DNA recombination
IL7R	cell morphogenesis
IL7R	negative regulation of T cell mediated cytotoxicity
IL7R	immunoglobulin production
IL7R	regulation of cell size
IL7R	positive regulation of gene expression
IL7R	cell growth
IL7R	T cell differentiation
IL7R	positive regulation of T cell differentiation in thymus
IL7R	B cell proliferation
IL7R	lymph node development
IL7R	homeostasis of number of cells
IL7R	positive regulation of STAT cascade
IL7R	external side of plasma membrane
IL7R	cytokine-mediated signaling pathway
IRS1	positive regulation of cell proliferation
IRS1	positive regulation of glucose import
IRS1	nucleus
IRS1	cytoplasm
IRS1	protein binding
IRS1	signal transducer activity
IRS1	signal transduction
IRS1	insulin receptor binding
IRS1	phosphatidylinositol-3-phosphate biosynthetic process
IRS1	plasma membrane
IRS1	phosphatidylinositol phosphorylation
IRS1	cytosol
IRS1	intracellular membrane-bounded organelle
IRS1	SH2 domain binding
IRS1	MAPK cascade
IRS1	negative regulation of insulin secretion
IRS1	phosphatidylinositol-4,5-bisphosphate 3-kinase activity
IRS1	interleukin-7-mediated signaling pathway
IRS1	phosphatidylinositol-mediated signaling
IRS1	insulin receptor signaling pathway
IRS1	Ras guanyl-nucleotide exchange factor activity
IRS1	phosphotyrosine residue binding
IRS1	1-phosphatidylinositol-3-kinase activity
IRS1	positive regulation of phosphatidylinositol 3-kinase activity
IRS1	insulin-like growth factor receptor binding
IRS1	cellular response to insulin stimulus
IRS1	caveola
IRS1	glucose homeostasis
IRS1	positive regulation of glycogen biosynthetic process
IRS1	positive regulation of insulin receptor signaling pathway
IRS1	negative regulation of insulin receptor signaling pathway
IRS1	phosphatidylinositol 3-kinase signaling
IRS1	protein kinase C binding
IRS1	insulin-like growth factor receptor signaling pathway
IRS1	phosphatidylinositol 3-kinase binding
IRS1	insulin receptor complex
IRS1	transmembrane receptor protein tyrosine kinase adaptor activity
IRS1	positive regulation of glucose metabolic process
IRS1	positive regulation of fatty acid beta-oxidation
IRS1	response to insulin
IRS1	response to peptide hormone
IRS1	positive regulation of glucose import in response to insulin stimulus
IRS1	positive regulation of protein kinase B signaling
IRX3	nucleus
IRX3	regulation of transcription, DNA-templated
IRX3	transcription, DNA-templated
IRX3	DNA binding
IRX3	sequence-specific DNA binding
IRX3	multicellular organism development
IRX3	metanephros development
IRX3	mesoderm development
IRX3	negative regulation of neuron differentiation
IRX3	positive regulation of neuron differentiation
IRX3	proximal/distal pattern formation involved in nephron development
IRX3	specification of loop of Henle identity
IRX3	cytoplasm
IRX3	axon
ITGA3	membrane
ITGA3	integral component of membrane
ITGA3	metal ion binding
ITGA3	cell adhesion
ITGA3	plasma membrane
ITGA3	cell projection
ITGA3	cell junction
ITGA3	integrin-mediated signaling pathway
ITGA3	integrin complex
ITGA3	focal adhesion
ITGA3	leukocyte migration
ITGA3	protein binding
ITGA3	extracellular exosome
ITGA3	cell periphery
ITGA3	cell surface
ITGA3	protease binding
ITGA3	protein heterodimerization activity
ITGA3	extracellular matrix organization
ITGA3	nephron development
ITGA3	receptor complex
ITGA3	cell-matrix adhesion
ITGA3	regulation of Wnt signaling pathway
ITGA3	filopodium membrane
ITGA3	skin development
ITGA3	mesodermal cell differentiation
ITGA3	integrin alpha3-beta1 complex
ITGA3	invadopodium membrane
ITGA3	lung development
ITGA3	regulation of transforming growth factor beta receptor signaling pathway
ITGA3	regulation of BMP signaling pathway
ITGA3	renal filtration
ITGA3	positive regulation of protein localization to plasma membrane
ITGA3	fibronectin binding
ITGA3	integrin binding
ITGA3	collagen binding
ITGA3	protein domain specific binding
ITGA3	laminin binding
ITGA3	neuron migration
ITGA3	heart development
ITGA3	memory
ITGA3	positive regulation of gene expression
ITGA3	positive regulation of epithelial cell migration
ITGA3	positive regulation of cell-substrate adhesion
ITGA3	positive regulation of neuron projection development
ITGA3	negative regulation of cell projection organization
ITGA3	response to gonadotropin
ITGA3	negative regulation of Rho protein signal transduction
ITGA3	exploration behavior
ITGA3	response to drug
ITGA3	maternal process involved in female pregnancy
ITGA3	dendritic spine maintenance
ITGA3	external side of plasma membrane
ITGA3	basolateral plasma membrane
ITGA3	growth cone
ITGA3	synapse
ITGA3	perinuclear region of cytoplasm
ITGA3	excitatory synapse
ITGA3	synaptic membrane
ITGA5	positive regulation of sprouting angiogenesis
ITGA5	membrane
ITGA5	integral component of membrane
ITGA5	metal ion binding
ITGA5	cell adhesion
ITGA5	protein binding
ITGA5	cell junction
ITGA5	integrin-mediated signaling pathway
ITGA5	integrin complex
ITGA5	focal adhesion
ITGA5	leukocyte migration
ITGA5	plasma membrane
ITGA5	viral entry into host cell
ITGA5	viral process
ITGA5	positive regulation of peptidyl-tyrosine phosphorylation
ITGA5	cell surface
ITGA5	extracellular matrix organization
ITGA5	ruffle
ITGA5	angiogenesis
ITGA5	cell-cell junction
ITGA5	virus receptor activity
ITGA5	cell-substrate adhesion
ITGA5	vascular endothelial growth factor receptor 2 binding
ITGA5	platelet-derived growth factor receptor binding
ITGA5	ruffle membrane
ITGA5	positive regulation of vascular endothelial growth factor receptor signaling pathway
ITGA5	endodermal cell differentiation
ITGA5	alphav-beta3 integrin-vitronectin complex
ITGA5	cell adhesion mediated by integrin
ITGA5	heterotypic cell-cell adhesion
ITGA5	negative regulation of anoikis
ITGA5	wound healing, spreading of epidermal cells
ITGA5	epidermal growth factor receptor binding
ITGA5	integrin binding
ITGA5	cell adhesion molecule binding
ITGA5	cell-substrate junction assembly
ITGA5	heterophilic cell-cell adhesion via plasma membrane cell adhesion molecules
ITGA5	leukocyte cell-cell adhesion
ITGA5	memory
ITGA5	positive regulation of cell-substrate adhesion
ITGA5	positive regulation of cell migration
ITGA5	cell-cell adhesion mediated by integrin
ITGA5	regulation of angiogenesis
ITGA5	cytoplasm
ITGA5	endoplasmic reticulum
ITGA5	Golgi apparatus
ITGA5	external side of plasma membrane
ITGA5	cytoplasmic vesicle
ITGA5	synapse
KCNN4	integral component of membrane
KCNN4	potassium ion transport
KCNN4	potassium ion transmembrane transport
KCNN4	small conductance calcium-activated potassium channel activity
KCNN4	transport
KCNN4	membrane
KCNN4	ion transport
KCNN4	plasma membrane
KCNN4	protein binding
KCNN4	immune system process
KCNN4	calmodulin binding
KCNN4	calcium-activated potassium channel activity
KCNN4	potassium channel activity
KCNN4	voltage-gated potassium channel complex
KCNN4	defense response
KCNN4	protein phosphatase binding
KCNN4	calcium ion transport
KCNN4	stabilization of membrane potential
KCNN4	positive regulation of T cell receptor signaling pathway
KCNN4	vesicle
KCNN4	neuronal cell body
KCNN4	cell volume homeostasis
KCNN4	phospholipid translocation
KCNN4	saliva secretion
KCNN4	positive regulation of protein secretion
KDELR3	transport
KDELR3	membrane
KDELR3	integral component of membrane
KDELR3	protein transport
KDELR3	endoplasmic reticulum
KDELR3	ER retention sequence binding
KDELR3	protein retention in ER lumen
KDELR3	endoplasmic reticulum membrane
KDELR3	vesicle-mediated transport
KDELR3	retrograde vesicle-mediated transport, Golgi to ER
KDELR3	Golgi membrane
KDELR3	transport vesicle
KDELR3	IRE1-mediated unfolded protein response
KLF5	nucleic acid binding
KLF5	nucleus
KLF5	Golgi apparatus
KLF5	intracellular membrane-bounded organelle
KLF5	metal ion binding
KLF5	nucleoplasm
KLF5	regulation of transcription, DNA-templated
KLF5	transcription, DNA-templated
KLF5	DNA binding
KLF5	transcription factor activity, sequence-specific DNA binding
KLF5	protein binding
KLF5	RNA polymerase II core promoter proximal region sequence-specific DNA binding
KLF5	positive regulation of transcription from RNA polymerase II promoter
KLF5	transcription from RNA polymerase II promoter
KLF5	transcriptional activator activity, RNA polymerase II core promoter proximal region sequence-specific binding
KLF5	transcription factor binding
KLF5	sequence-specific DNA binding
KLF5	negative regulation of transcription from RNA polymerase II promoter
KLF5	angiogenesis
KLF5	regulation of transcription from RNA polymerase II promoter
KLF5	positive regulation of cell proliferation
KLF5	microvillus assembly
KLF5	regulation of microvillus assembly
KLF5	skeletal muscle cell differentiation
KLF5	positive regulation of fat cell differentiation
KLF5	positive regulation of transcription, DNA-templated
KLF5	intestinal epithelial cell development
KLF5	cellular response to organic cyclic compound
KLF5	cellular response to peptide
KLF5	cellular response to leukemia inhibitory factor
LACTB	cytosol
LACTB	hydrolase activity
LACTB	mitochondrion
LACTB	lipid metabolic process
LACTB	peptidase activity
LACTB	proteolysis
LACTB	regulation of lipid metabolic process
LACTB	identical protein binding
LOX	metal ion binding
LOX	oxidoreductase activity
LOX	oxidation-reduction process
LOX	protein binding
LOX	extracellular region
LOX	extracellular space
LOX	copper ion binding
LOX	oxidoreductase activity, acting on the CH-NH2 group of donors, oxygen as acceptor
LOX	cellular protein modification process
LOX	extracellular matrix organization
LOX	blood vessel morphogenesis
LOX	protein-lysine 6-oxidase activity
LOX	blood vessel development
LOX	heart development
LOX	response to hormone
LOX	collagen fibril organization
LOX	lung development
LOX	aorta development
LOX	wound healing
LOX	response to drug
LOX	elastic fiber assembly
LOX	response to steroid hormone
LOX	proteinaceous extracellular matrix
LOX	collagen trimer
LOX	nucleus
LOXL1	metal ion binding
LOXL1	oxidoreductase activity
LOXL1	oxidation-reduction process
LOXL1	extracellular region
LOXL1	extracellular space
LOXL1	copper ion binding
LOXL1	extracellular matrix
LOXL1	oxidoreductase activity, acting on the CH-NH2 group of donors, oxygen as acceptor
LOXL1	extracellular matrix organization
LOXL1	protein deamination
LOXL1	response to lipopolysaccharide
LOXL1	aorta development
LOXL1	acrosomal vesicle
LOXL1	proteinaceous extracellular matrix
LOXL1	basement membrane
LOXL1	cytoplasm
LOXL2	nucleus
LOXL2	membrane
LOXL2	metal ion binding
LOXL2	nucleoplasm
LOXL2	oxidoreductase activity
LOXL2	oxidation-reduction process
LOXL2	transcription, DNA-templated
LOXL2	regulation of transcription, DNA-templated
LOXL2	covalent chromatin modification
LOXL2	chromosome
LOXL2	protein binding
LOXL2	extracellular region
LOXL2	scavenger receptor activity
LOXL2	receptor-mediated endocytosis
LOXL2	proteinaceous extracellular matrix
LOXL2	extracellular space
LOXL2	basement membrane
LOXL2	copper ion binding
LOXL2	sprouting angiogenesis
LOXL2	response to hypoxia
LOXL2	extracellular matrix
LOXL2	oxidoreductase activity, acting on the CH-NH2 group of donors, oxygen as acceptor
LOXL2	cell adhesion
LOXL2	positive regulation of chondrocyte differentiation
LOXL2	negative regulation of transcription, DNA-templated
LOXL2	cellular protein modification process
LOXL2	electron carrier activity
LOXL2	collagen fibril organization
LOXL2	endothelial cell migration
LOXL2	endothelial cell proliferation
LOXL2	epithelial to mesenchymal transition
LOXL2	response to copper ion
LOXL2	protein-lysine 6-oxidase activity
LOXL2	oligosaccharide binding
LOXL2	aging
LOXL2	electron transport chain
LRIG3	membrane
LRIG3	integral component of membrane
LRIG3	plasma membrane
LRIG3	multicellular organism development
LRIG3	extracellular space
LRIG3	cytoplasmic vesicle membrane
LRIG3	cytoplasmic vesicle
LRIG3	otolith morphogenesis
MAGEA6	protein binding
MAGEA6	molecular_function
MAGEA6	biological_process
MAGEA6	cellular_component
MASTL	nucleus
MASTL	cytoplasm
MASTL	nucleotide binding
MASTL	protein kinase activity
MASTL	protein serine/threonine kinase activity
MASTL	ATP binding
MASTL	protein phosphorylation
MASTL	nucleoplasm
MASTL	transferase activity
MASTL	kinase activity
MASTL	phosphorylation
MASTL	cell division
MASTL	cytoskeleton
MASTL	cellular response to DNA damage stimulus
MASTL	cell cycle
MASTL	centrosome
MASTL	microtubule organizing center
MASTL	intracellular signal transduction
MASTL	cleavage furrow
MASTL	peptidyl-serine phosphorylation
MASTL	regulation of cell cycle
MASTL	mitotic cell cycle
MASTL	protein phosphatase 2A binding
MASTL	G2/M transition of mitotic cell cycle
MASTL	negative regulation of phosphoprotein phosphatase activity
MASTL	female meiosis II
MASTL	positive regulation of ubiquitin-protein ligase activity involved in meiotic cell cycle
MET	positive regulation of transcription from RNA polymerase II promoter
MET	intracellular
MET	negative regulation of hydrogen peroxide-mediated programmed cell death
MET	membrane
MET	integral component of membrane
MET	nucleotide binding
MET	protein kinase activity
MET	ATP binding
MET	protein phosphorylation
MET	transferase activity
MET	kinase activity
MET	phosphorylation
MET	protein tyrosine kinase activity
MET	transmembrane receptor protein tyrosine kinase signaling pathway
MET	peptidyl-tyrosine phosphorylation
MET	protein binding
MET	extracellular region
MET	transmembrane receptor protein tyrosine kinase activity
MET	plasma membrane
MET	phosphatidylinositol phosphorylation
MET	identical protein binding
MET	MAPK cascade
MET	negative regulation of autophagy
MET	integral component of plasma membrane
MET	signal transduction
MET	protein phosphatase binding
MET	cell surface
MET	phosphatidylinositol-4,5-bisphosphate 3-kinase activity
MET	Ras guanyl-nucleotide exchange factor activity
MET	cell proliferation
MET	semaphorin-plexin signaling pathway
MET	branching morphogenesis of an epithelial tube
MET	positive chemotaxis
MET	entry of bacterium into host cell
MET	cell surface receptor signaling pathway
MET	hepatocyte growth factor-activated receptor activity
MET	endothelial cell morphogenesis
MET	positive regulation of microtubule polymerization
MET	negative regulation of Rho protein signal transduction
MET	hepatocyte growth factor receptor signaling pathway
MET	negative regulation of stress fiber assembly
MET	establishment of skin barrier
MET	negative regulation of thrombin-activated receptor signaling pathway
MET	negative regulation of guanyl-nucleotide exchange factor activity
MET	positive regulation of endothelial cell chemotaxis
MET	basal plasma membrane
MET	positive regulation of protein kinase B signaling
MICA	membrane
MICA	integral component of membrane
MICA	extracellular space
MICA	cytoplasm
MICA	plasma membrane
MICA	protein binding
MICA	cellular response to DNA damage stimulus
MICA	immune system process
MICA	adaptive immune response
MICA	regulation of immune response
MICA	cytolysis
MICA	defense response to bacterium
MICA	defense response to virus
MICA	viral process
MICA	cell surface
MICA	response to heat
MICA	integral component of plasma membrane
MICA	natural killer cell mediated cytotoxicity
MICA	T cell mediated cytotoxicity
MICA	natural killer cell lectin-like receptor binding
MICA	immune response to tumor cell
MICA	gamma-delta T cell activation
MICA	negative regulation of natural killer cell activation
MICA	negative regulation of natural killer cell mediated cytotoxicity
MICAL2	nucleus
MICAL2	actin binding
MICAL2	oxidation-reduction process
MICAL2	positive regulation of transcription via serum response element binding
MICAL2	NADPH:sulfur oxidoreductase activity
MICAL2	actin filament depolymerization
MICAL2	metal ion binding
MICAL2	monooxygenase activity
MICAL2	oxidoreductase activity
MICAL2	FAD binding
MICAL2	heart development
MICAL2	cytoskeleton organization
MICAL2	oxidoreductase activity, acting on paired donors, with incorporation or reduction of molecular oxygen, NAD(P)H as one donor, and incorporation of one atom of oxygen
MICAL2	heart looping
MICAL2	sulfur oxidation
MICB	integral component of membrane
MICB	membrane
MICB	plasma membrane
MICB	immune system process
MICB	adaptive immune response
MICB	regulation of immune response
MICB	cytolysis
MICB	viral process
MICB	cell surface
MICB	response to oxidative stress
MICB	response to heat
MICB	immune response-activating cell surface receptor signaling pathway
MICB	response to retinoic acid
MICB	natural killer cell lectin-like receptor binding
MICB	gamma-delta T cell activation
MICB	negative regulation of defense response to virus by host
MICB	T cell mediated cytotoxicity
MICB	natural killer cell mediated cytotoxicity
MLPH	intracellular
MLPH	intracellular protein transport
MLPH	Rab GTPase binding
MLPH	cytoplasm
MLPH	metal ion binding
MLPH	protein binding
MLPH	perinuclear region of cytoplasm
MLPH	dendrite
MLPH	extracellular exosome
MLPH	cortical actin cytoskeleton
MLPH	protein binding, bridging
MLPH	myosin binding
MLPH	actin binding
MLPH	melanosome transport
MLPH	vesicle transport along actin filament
MME	cytoplasm
MME	membrane
MME	integral component of membrane
MME	metal ion binding
MME	hydrolase activity
MME	zinc ion binding
MME	plasma membrane
MME	protein binding
MME	peptidase activity
MME	proteolysis
MME	synapse
MME	metalloendopeptidase activity
MME	metallopeptidase activity
MME	focal adhesion
MME	dendrite
MME	integral component of plasma membrane
MME	axon
MME	extracellular exosome
MME	brush border
MME	neutrophil degranulation
MME	secretory granule membrane
MME	synaptic vesicle
MME	endopeptidase activity
MME	peptide binding
MME	cellular response to UV-B
MME	kidney development
MME	cellular response to cytokine stimulus
MME	sensory perception of pain
MME	angiotensin maturation
MME	amyloid-beta clearance
MME	exopeptidase activity
MME	peptide metabolic process
MME	creatinine metabolic process
MME	amyloid-beta metabolic process
MME	cellular response to UV-A
MME	replicative senescence
MME	neuron projection terminus
MSC	nucleus
MSC	nucleoplasm
MSC	protein dimerization activity
MSC	transcription, DNA-templated
MSC	regulation of transcription, DNA-templated
MSC	DNA binding
MSC	transcription corepressor activity
MSC	transcription from RNA polymerase II promoter
MSC	transcription factor activity, sequence-specific DNA binding
MSC	RNA polymerase II distal enhancer sequence-specific DNA binding
MSC	transcriptional repressor activity, RNA polymerase II distal enhancer sequence-specific binding
MSC	negative regulation of transcription from RNA polymerase II promoter
MSC	branchiomeric skeletal muscle development
MSC	palate development
MSC	diaphragm development
MSC	cellular response to leukemia inhibitory factor
MSRB3	metal ion binding
MSRB3	oxidoreductase activity
MSRB3	oxidation-reduction process
MSRB3	endoplasmic reticulum
MSRB3	mitochondrion
MSRB3	protein binding
[truncated: 1,951 more rows]

## Sheet: GeneType
HGNC symbol	Gene type		Gene type	Counts HGNC symbol
LOXL1-AS1	antisense_ncRNA		antisense_ncRNA	3
LOC100132891	antisense_ncRNA		lincRNA	1
LOC100506100	antisense_ncRNA		protein_coding	159
RP6-99M1.2	lincRNA		pseudogene	4
ANXA2P3	pseudogene		uncharacterized	4
PTTG3P	pseudogene		Total	171
WFDC21P	pseudogene
DUXAP10	pseudogene
ADORA2B	protein_coding
AKR1C2	protein_coding
ALPK2	protein_coding
AMIGO2	protein_coding
ANLN	protein_coding
AOX1	protein_coding
APOBEC3B	protein_coding
ARHGAP18	protein_coding
AXL	protein_coding
BAG2	protein_coding
BCAR3	protein_coding
BDNF	protein_coding
BICC1	protein_coding
BNC2	protein_coding
C12orf75	protein_coding
C9orf3	protein_coding
CAV1	protein_coding
CCPG1	protein_coding
CD109	protein_coding
CD55	protein_coding
CD70	protein_coding
CDC42EP3	protein_coding
CENPW	protein_coding
CEP55	protein_coding
CLMP	protein_coding
CNN2	protein_coding
COL12A1	protein_coding
COL5A1	protein_coding
COL6A3	protein_coding
CPA4	protein_coding
CPS1	protein_coding
CTGF	protein_coding
CYR61	protein_coding
DAB2	protein_coding
DCBLD1	protein_coding
DEPDC1	protein_coding
DEPDC7	protein_coding
ECM1	protein_coding
EDIL3	protein_coding
ELF4	protein_coding
ELL2	protein_coding
EOGT	protein_coding
EPHA2	protein_coding
EVA1A	protein_coding
FAT4	protein_coding
FBN1	protein_coding
FHL2	protein_coding
FLNB	protein_coding
FOSL1	protein_coding
FXYD5	protein_coding
GLIPR1	protein_coding
GLT8D2	protein_coding
GPR1	protein_coding
GPR176	protein_coding
GPX8	protein_coding
GULP1	protein_coding
HMMR	protein_coding
HOXC6	protein_coding
HS3ST3A1	protein_coding
IGFBP6	protein_coding
IL13RA1	protein_coding
IL15	protein_coding
IL1R1	protein_coding
IL7R	protein_coding
IRS1	protein_coding
IRX3	protein_coding
ITGA3	protein_coding
ITGA5	protein_coding
KCNN4	protein_coding
KDELR3	protein_coding
KLF5	protein_coding
LACTB	protein_coding
LOX	protein_coding
LOXL1	protein_coding
LOXL2	protein_coding
LRIG3	protein_coding
MAGEA6	protein_coding
MASTL	protein_coding
MET	protein_coding
MICA	protein_coding
MICAL2	protein_coding
MICB	protein_coding
MLPH	protein_coding
MME	protein_coding
MSC	protein_coding
MSRB3	protein_coding
MTFR2	protein_coding
MVP	protein_coding
MYH9	protein_coding
MYOF	protein_coding
NABP1	protein_coding
NAT1	protein_coding
NCEH1	protein_coding
NEIL3	protein_coding
NEXN	protein_coding
NQO1	protein_coding
NT5DC1	protein_coding
NUS1	protein_coding
PAWR	protein_coding
PERP	protein_coding
PHACTR2	protein_coding
PHLDA2	protein_coding
PLAUR	protein_coding
PLCB4	protein_coding
PLK1	protein_coding
PLK2	protein_coding
PLP2	protein_coding
PMAIP1	protein_coding
POPDC3	protein_coding
PROCR	protein_coding
PRR16	protein_coding
PRSS23	protein_coding
PTGFR	protein_coding
RAB27A	protein_coding
RBM24	protein_coding
RRAS2	protein_coding
S100A2	protein_coding
SASS6	protein_coding
SDC1	protein_coding
SEMA3C	protein_coding
SGMS2	protein_coding
SKA1	protein_coding
SLC12A8	protein_coding
SLC16A7	protein_coding
SLC25A43	protein_coding
SLFN5	protein_coding
SMAD3	protein_coding
SMAD7	protein_coding
SMAGP	protein_coding
SMTN	protein_coding
SNAI2	protein_coding
SPHK1	protein_coding
SRD5A1	protein_coding
STC2	protein_coding
STEAP1	protein_coding
STXBP5	protein_coding
SVIL	protein_coding
SYNC	protein_coding
TBX3	protein_coding
TCF19	protein_coding
TENM3	protein_coding
TFAP2C	protein_coding
THBS1	protein_coding
TK1	protein_coding
TNFAIP8	protein_coding
TOX2	protein_coding
TPBG	protein_coding
TRAM2	protein_coding
TTF2	protein_coding
TWIST1	protein_coding
TWIST2	protein_coding
ULBP2	protein_coding
VANGL1	protein_coding
VEGFC	protein_coding
WNT5A	protein_coding
PVRL3	protein_coding
BC017398	protein_coding
AIM1	protein_coding
AGPAT9	protein_coding
LOC100131262	uncharacterized
IGHG1	uncharacterized
LOC101927705	uncharacterized
LOC101928916	uncharacterized

## Sheet: TF
HGNC symbol	GO term name
ELF4	transcription factor activity, sequence-specific DNA binding
FHL2	transcription, DNA-templated
FOSL1	transcription factor activity, sequence-specific DNA binding
HOXC6	transcription factor activity, sequence-specific DNA binding
KLF5	transcription factor activity, sequence-specific DNA binding
MSC	transcription factor activity, sequence-specific DNA binding
PAWR	transcription, DNA-templated
SMAD3	transcription factor activity, sequence-specific DNA binding
SMAD7	transcription factor activity, sequence-specific DNA binding
SNAI2	transcription factor activity, RNA polymerase II distal enhancer sequence-specific binding
TBX3	transcription factor activity, sequence-specific DNA binding
TCF19	transcription factor activity, sequence-specific DNA binding
TFAP2C	transcription factor activity, sequence-specific DNA binding
TTF2	transcription elongation factor complex
TWIST1	transcription factor activity, sequence-specific DNA binding
TWIST2	regulation of transcription, DNA-templated
WNT5A	transcription factor activity, sequence-specific DNA binding
