# Supplementary material for: SWIM tool application to expression data of glioblastoma stem-like cell lines, corresponding primary tumors and conventional glioma cell lines
Source: BMC Bioinformatics. 2018 Nov 30;19(Suppl 15):436. doi: 10.1186/s12859-018-2421-x (PMC6266956; doi:10.1186/s12859-018-2421-x)
Supplement: Supplementary file 7 — Table. Switch genes negatively interacting with four core TFs. The table reports the list of switch genes that are simultaneously anti-correlated with OLIG2, POU3F2, SALL2, and SOX2. (XLSX 7 kb) [file 12859_2018_2421_MOESM7_ESM.xlsx]

## Sheet: 41-switch_genes
HGNC symbol
AIM1
APOBEC3B
AXL
BNC2
CD55
CLMP
CNN2
COL12A1
COL5A1
DAB2
FBN1
FOSL1
FXYD5
GPR176
GPX8
IGFBP6
IL13RA1
IL1R1
IRX3
ITGA5
KDELR3
LOC101927705
LOXL1-AS1
LOXL2
MET
MICAL2
MME
MVP
MYH9
NABP1
PHACTR2
PLAUR
PROCR
PRSS23
SLFN5
SMAD7
SMTN
TBX3
TNFAIP8
VEGFC
WNT5A
