# Supplementary material for: SWIM tool application to expression data of glioblastoma stem-like cell lines, corresponding primary tumors and conventional glioma cell lines
Source: BMC Bioinformatics. 2018 Nov 30;19(Suppl 15):436. doi: 10.1186/s12859-018-2421-x (PMC6266956; doi:10.1186/s12859-018-2421-x)
Supplement: Supplementary file 8 — Table. Kaplan-Meier survival analysis. The table reports the list of the switch genes, the p-values resulted from log-rank test, and the adjusted p-values (FDR) for multiple testing. The list is sorted by increasing p-values. The file reports the 161 switch genes out of 171, whose expression data were available on TCGA Data Portal Release 10.0 (December 2017). (XLS 10 kb) [file 12859_2018_2421_MOESM8_ESM.xls]

## Sheet: KM
Gene symbol	p-value	FDR
LOXL1	0.00251689	0.190143
SDC1	0.00292896	0.190143
SLC25A43	0.00354305	0.190143
MLPH	0.00629238	0.223065
ITGA3	0.00692747	0.223065
IL13RA1	0.00876608	0.235223
PLAUR	0.0151087	0.319245
MICA	0.0172565	0.319245
IL15	0.018351	0.319245
FOSL1	0.0198289	0.319245
HOXC6	0.0263853	0.334919
PLK2	0.0272346	0.334919
TCF19	0.0314548	0.334919
LOXL1-AS1	0.0318166	0.334919
ULBP2	0.0320749	0.334919
IRS1	0.0342921	0.334919
MYOF	0.0353641	0.334919
HS3ST3A1	0.0391997	0.336431
FXYD5	0.0416705	0.336431
TWIST2	0.0417927	0.336431
TWIST1	0.0471285	0.361319
EPHA2	0.0608207	0.400901
SMAGP	0.0649007	0.400901
LOX	0.0655536	0.400901
DEPDC7	0.0713144	0.400901
CD109	0.0745966	0.400901
TNFAIP8	0.0778303	0.400901
EOGT	0.078737	0.400901
TBX3	0.0796644	0.400901
LACTB	0.081743	0.400901
KCNN4	0.0832568	0.400901
IL7R	0.0855902	0.400901
TRAM2	0.0884098	0.400901
MVP	0.089879	0.400901
SLC12A8	0.0905439	0.400901
C9orf3	0.0917921	0.400901
LOC100506100	0.0924815	0.400901
MET	0.0961729	0.400901
CPA4	0.0978148	0.400901
IGHG1	0.0996028	0.400901
PRSS23	0.105557	0.413565
CEP55	0.109809	0.413565
CDC42EP3	0.111504	0.413565
COL5A1	0.114438	0.413565
ITGA5	0.11716	0.413565
GULP1	0.118161	0.413565
AXL	0.126876	0.421717
ANXA2P3	0.128325	0.421717
RAB27A	0.13179	0.421717
NAT1	0.13287	0.421717
GPR1	0.133587	0.421717
CD70	0.145339	0.449992
TPBG	0.150145	0.454654
VANGL1	0.152493	0.454654
BCAR3	0.159141	0.45983
MAGEA6	0.159941	0.45983
SRD5A1	0.174925	0.494087
PAWR	0.181749	0.50451
MSRB3	0.197337	0.509855
SNAI2	0.198202	0.509855
ANLN	0.198626	0.509855
SMAD7	0.199191	0.509855
BAG2	0.203571	0.509855
STEAP1	0.207373	0.509855
PLCB4	0.20891	0.509855
SGMS2	0.209009	0.509855
CTGF	0.213357	0.512695
SEMA3C	0.217907	0.515928
GPX8	0.224036	0.522751
PLP2	0.237159	0.545421
IGFBP6	0.240527	0.545421
THBS1	0.248225	0.555058
PERP	0.261308	0.576309
IL1R1	0.27429	0.596767
CNN2	0.2901	0.605681
CYR61	0.291069	0.605681
RRAS2	0.292719	0.605681
PMAIP1	0.297237	0.605681
SPHK1	0.304436	0.605681
MICAL2	0.304587	0.605681
LOXL2	0.306459	0.605681
TENM3	0.311045	0.605681
TFAP2C	0.318119	0.605681
SMTN	0.319108	0.605681
SASS6	0.31977	0.605681
PTGFR	0.331681	0.616914
ELF4	0.333363	0.616914
PTTG3P	0.33874	0.618377
CLMP	0.341835	0.618377
SLFN5	0.356568	0.63786
PROCR	0.366681	0.644597
AOX1	0.368341	0.644597
C12orf75	0.376187	0.64988
FAT4	0.379433	0.64988
NUS1	0.388033	0.652255
NCEH1	0.388922	0.652255
BNC2	0.402413	0.662019
GLT8D2	0.406892	0.662019
TOX2	0.40708	0.662019
STC2	0.417735	0.672553
ALPK2	0.426214	0.67941
KLF5	0.431828	0.68161
ADORA2B	0.473869	0.727741
FHL2	0.475465	0.727741
STXBP5	0.478956	0.727741
EVA1A	0.479134	0.727741
COL12A1	0.498764	0.750477
NEXN	0.507358	0.751987
FBN1	0.509109	0.751987
TK1	0.516078	0.75535
PHLDA2	0.527813	0.765567
CCPG1	0.533439	0.766818
IRX3	0.566833	0.804125
MASTL	0.569381	0.804125
BDNF	0.586995	0.819833
CPS1	0.590687	0.819833
DCBLD1	0.601529	0.823645
HMMR	0.608125	0.823645
ARHGAP18	0.608781	0.823645
S100A2	0.617838	0.823653
GLIPR1	0.627707	0.823653
SVIL	0.627986	0.823653
APOBEC3B	0.632551	0.823653
SKA1	0.634367	0.823653
MTFR2	0.65883	0.826965
GPR176	0.66082	0.826965
WNT5A	0.665374	0.826965
BICC1	0.666114	0.826965
MYH9	0.668072	0.826965
DAB2	0.668738	0.826965
CAV1	0.672872	0.826965
DEPDC1	0.692174	0.844243
MICB	0.704272	0.85254
AKR1C2	0.716329	0.858427
COL6A3	0.719799	0.858427
MME	0.735213	0.870363
ECM1	0.752682	0.87938
SLC16A7	0.75675	0.87938
ELL2	0.759216	0.87938
SYNC	0.767773	0.881762
VEGFC	0.772226	0.881762
AMIGO2	0.782638	0.882432
LRIG3	0.787872	0.882432
FLNB	0.79168	0.882432
POPDC3	0.798315	0.882432
NABP1	0.805594	0.882432
CD55	0.812779	0.882432
PHACTR2	0.813502	0.882432
TTF2	0.82022	0.882432
PLK1	0.822142	0.882432
KDELR3	0.849829	0.905974
MSC	0.85533	0.905974
SMAD3	0.883271	0.929455
WFDC21P	0.918995	0.955321
RBM24	0.919937	0.955321
NEIL3	0.925653	0.955321
PRR16	0.933406	0.957187
EDIL3	0.943773	0.961693
CENPW	0.957711	0.969758
NQO1	0.977567	0.983677
NT5DC1	0.993043	0.993043
