# Supplementary material for: SWIM tool application to expression data of glioblastoma stem-like cell lines, corresponding primary tumors and conventional glioma cell lines
Source: BMC Bioinformatics. 2018 Nov 30;19(Suppl 15):436. doi: 10.1186/s12859-018-2421-x (PMC6266956; doi:10.1186/s12859-018-2421-x)
Supplement: Supplementary file 9 — Table. Enrichment analysis of miRNA-target interactions among switch genes. The table reports miRNA families found to be enriched in the lists of switch genes, based on the miRNA-target interactions computationally predicted by TargetScan (sheet 1) and experimentally validated by miRTarBase (sheet 2). The miRNA families are sorted according to the increasing p-values. (XLSX 159 kb) [file 12859_2018_2421_MOESM9_ESM.xlsx]

## Sheet: results-TargetScan
seed	miRNA-family	p-values	odd-ratio	tot-target	1	2	3	4	5	6	7	8	9	10	11	12	13	14	15	16	17	18	19	20	21
UCAAGUA	hsa-miR-26a-5p/hsa-miR-26b-5p/hsa-miR-1297/hsa-miR-4465	0.00605151	0.537841	19	TFAP2C	HS3ST3A1	SASS6	ITGA5	PMAIP1	PAWR	DCBLD1	DAB2	EPHA2	STXBP5	CTGF	NUS1	COL5A1	RBM24	LOXL2	NABP1	DEPDC1	WNT5A	NCEH1
ACAGUAU	hsa-miR-144-3p	0.00611303	0.538357	19	ELL2	THBS1	CDC42EP3	IRS1	FBN1	PMAIP1	NT5DC1	VANGL1	ARHGAP18	CEP55	BICC1	RBM24	BNC2	FAT4	SGMS2	MET	PHACTR2	CLMP	TENM3
CAGUAGU	hsa-miR-199a-3p/hsa-miR-199b-3p/hsa-miR-3129-5p	0.00623652	0.417246	11	ITGA3	LOX	TWIST1	STC2	CDC42EP3	COL12A1	PAWR	VANGL1	BCAR3	IL13RA1	PVRL3
UACAGUA	hsa-miR-101-3p.2	0.0140501	0.584295	19	THBS1	CDC42EP3	GPX8	FBN1	NT5DC1	COL12A1	VANGL1	ARHGAP18	NUS1	CEP55	BICC1	RBM24	BNC2	FAT4	SGMS2	MET	PHACTR2	PVRL3	TENM3
GCCUGUC	hsa-miR-214-5p	0.015525	0.335075	6	TWIST1	FLNB	TTF2	IL13RA1	KLF5	RBM24
UUGGCAA	hsa-miR-182-5p	0.0157352	0.610841	21	ELL2	SDC1	THBS1	SMAD7	ANLN	FBN1	DCBLD1	FLNB	NUS1	COL5A1	TOX2	TCF19	PLCB4	BNC2	SGMS2	RAB27A	MET	NABP1	BDNF	DEPDC1	TNFAIP8
UUGGUCC	hsa-miR-133a-3p.2/hsa-miR-133b	0.0200571	0.529582	13	TRAM2	MYH9	CNN2	VEGFC	FBN1	PAWR	DCBLD1	CTGF	NUS1	BICC1	AOX1	BNC2	SGMS2
CAAGAGC	hsa-miR-335-5p	0.0236408	0.404892	7	CD55	ARHGAP18	AIM1	BAG2	BNC2	SGMS2	NABP1
UAUCAGA	hsa-miR-361-5p	0.0260727	0.413298	7	MYH9	TWIST1	GLIPR1	IL13RA1	MET	PERP	BDNF
CGUACCG	hsa-miR-126-3p.1	0.0265922	0.127492	2	PLK2	IRS1
UAUAAAG	hsa-miR-340-5p	0.0288628	0.649135	21	POPDC3	THBS1	SMAD7	GLIPR1	VEGFC	HS3ST3A1	IRS1	MSRB3	FBN1	PMAIP1	TOX2	SVIL	RBM24	LRIG3	MICAL2	SGMS2	MET	FHL2	GULP1	NABP1	CD109
GGACGGA	hsa-miR-184	0.032595	0.142203	2	STC2	NUS1
UACAGUU	hsa-miR-582-5p	0.0433726	0.558112	11	THBS1	CDC42EP3	GPX8	MSRB3	FBN1	MASTL	VANGL1	COL5A1	PERP	PHACTR2	BDNF
CAGUGCA	hsa-miR-148a-3p/hsa-miR-148b-3p/hsa-miR-152-3p	0.0469439	0.598232	13	ITGA5	COL6A3	IL15	FBN1	STXBP5	CEP55	BICC1	KLF5	RBM24	EOGT	MET	PHACTR2	NCEH1
GAGAUGA	hsa-miR-143-3p/hsa-miR-4770/hsa-miR-6088	0.0499561	0.530672	9	TRAM2	THBS1	SLC16A7	GPX8	SMAD3	CTGF	SVIL	KLF5	RBM24
AAGUUGU	hsa-miR-382-5p	0.0613642	0.423666	5	GPR176	FBN1	PLCB4	SYNC	TENM3
AGCACCA	hsa-miR-29a-3p/hsa-miR-29b-3p/hsa-miR-29c-3p	0.0635323	0.683226	18	TRAM2	TFAP2C	LOX	SLC16A7	COL6A3	IRS1	FBN1	VANGL1	AIM1	COL5A1	SVIL	LOXL2	SGMS2	RAB27A	PHACTR2	CPS1	TENM3	RRAS2
UUGGCAC	hsa-miR-96-5p/hsa-miR-1271-5p	0.0690062	0.681303	17	TRAM2	ELL2	TWIST1	SLC16A7	SMAD7	STC2	IRS1	DAB2	NUS1	TOX2	TCF19	PLCB4	BNC2	SGMS2	RAB27A	DEPDC1	TNFAIP8
UGCAUUG	hsa-miR-33a-5p/hsa-miR-33b-5p	0.0791343	0.581886	9	SNAI2	TRAM2	TWIST1	SLC16A7	SMAD7	AXL	MSRB3	STXBP5	BAG2
UUCCUCA	hsa-miR-670-3p	0.0902734	0.598232	9	STC2	CCPG1	BAG2	BNC2	RAB27A	CAV1	NABP1	BDNF	PVRL3
GUGCAAA	hsa-miR-19a-3p/hsa-miR-19b-3p	0.0973283	0.723544	18	ELL2	SDC1	THBS1	SLC16A7	MASTL	VANGL1	ALPK2	CTGF	NUS1	CEP55	BICC1	LRIG3	MICAL2	BNC2	EOGT	SGMS2	GULP1	IL1R1
AACACUG	hsa-miR-141-3p/hsa-miR-200a-3p	0.0987945	0.674425	13	TRAM2	TFAP2C	ELL2	SLC16A7	CDC42EP3	EPHA2	STXBP5	PLCB4	RBM24	BNC2	NABP1	WNT5A	TENM3
CUGGCUC	hsa-miR-149-5p	0.108548	0.600683	8	MYH9	LOX	MSRB3	MSC	FLNB	LRIG3	NABP1	FXYD5
ACCCUGU	hsa-miR-10a-5p/hsa-miR-10b-5p	0.11388	0.550831	6	TFAP2C	SDC1	IRS1	NT5DC1	EPHA2	BDNF
UAUAAUA	hsa-miR-374a-5p/hsa-miR-374b-5p	0.113887	0.664206	11	ANLN	VEGFC	CDC42EP3	EDIL3	ADORA2B	STXBP5	BICC1	PRR16	PHACTR2	MME	WNT5A
GGCAGUG	hsa-miR-34a-5p/hsa-miR-34c-5p/hsa-miR-449a/hsa-miR-449b-5p	0.117805	0.668664	11	MYH9	ELL2	GPX8	AXL	COL12A1	BNC2	FAT4	MET	NABP1	FOSL1	NCEH1
GUGACUG	hsa-miR-134-5p/hsa-miR-3118	0.119973	0.47074	4	PAWR	BNC2	CPS1	BDNF
AGUGGUU	hsa-miR-140-5p	0.128698	0.601034	7	MYH9	STC2	GLIPR1	FBN1	BAG2	BICC1	PHACTR2
AACGGAA	hsa-miR-191-5p	0.133445	0.31873	2	BNC2	BDNF
UAUUGCU	hsa-miR-137	0.134922	0.751106	17	TRAM2	TFAP2C	KDELR3	TWIST1	CNN2	STC2	PLK2	ITGA5	EDIL3	MSRB3	TBX3	COL5A1	RBM24	AGPAT9	PRR16	GULP1	NABP1
ACAGUAC	hsa-miR-101-3p.1	0.135607	0.713653	13	ITGA3	THBS1	CDC42EP3	FBN1	COL12A1	ARHGAP18	BICC1	BNC2	FAT4	SGMS2	MET	PHACTR2	TENM3
CACAGUG	hsa-miR-128-3p/hsa-miR-216a-3p/hsa-miR-3681-3p	0.137052	0.744725	16	LOX	ELL2	HOXC6	PLK2	VEGFC	ITGA5	ADORA2B	IRS1	VANGL1	NUS1	BAG2	BICC1	RAB27A	MET	NABP1	MME
UUGAUAA	hsa-miR-599	0.144878	0.620648	7	MSRB3	COL12A1	NUS1	BNC2	EOGT	CYR61	RRAS2
AUCGUAC	hsa-miR-487b-3p	0.145965	0.156913	1	IRS1
UCCCUUU	hsa-miR-204-5p/hsa-miR-211-5p	0.147354	0.699868	11	TRAM2	ELL2	SASS6	CCPG1	BICC1	RBM24	BNC2	NABP1	PERP	BDNF	NCEH1
UCCAGUU	hsa-miR-145-5p/hsa-miR-5195-3p	0.162616	0.727358	12	LOX	IRS1	SMAD3	DAB2	VANGL1	FLNB	PTGFR	BICC1	KLF5	PHACTR2	CYR61	PVRL3
UGUGCGG	hsa-miR-147b	0.162656	0.176527	1	BDNF
AAUGCCC	hsa-miR-365a-3p/hsa-miR-365b-3p	0.165688	0.616211	6	ELF4	BAG2	PLCB4	NABP1	BDNF	WNT5A
CAGUAAC	hsa-miR-802	0.178556	0.630922	6	GLIPR1	EDIL3	PAWR	NUS1	RBM24	NABP1
AGCAGCG	hsa-miR-503-5p	0.183595	0.602154	5	SMAD7	ANLN	PTGFR	PHACTR2	FOSL1
AUGUAAC	hsa-miR-379-3p/hsa-miR-411-3p	0.186938	0.606077	5	THBS1	CDC42EP3	PAWR	CTGF	BNC2
AAAGCUG	hsa-miR-320a/hsa-miR-320b/hsa-miR-320c/hsa-miR-320d/hsa-miR-4429	0.201909	0.749795	11	TFAP2C	ELL2	TWIST1	DAB2	MASTL	AIM1	KLF5	RBM24	EOGT	RAB27A	NABP1
CUCAAAC	hsa-miR-371a-5p	0.203922	0.658708	6	SLC16A7	SMAD7	CDC42EP3	MSRB3	NABP1	MME
CCUUCAU	hsa-miR-205-5p	0.206742	0.708561	8	TRAM2	THBS1	ITGA5	TBX3	BICC1	MICAL2	EVA1A	TNFAIP8
AUUGCAC	hsa-miR-25-3p/hsa-miR-32-5p/hsa-miR-92a-3p/hsa-miR-92b-3p/hsa-miR-363-3p/hsa-miR-367-3p	0.21392	0.780794	13	TRAM2	MYH9	TWIST1	SMAD7	ITGA5	AXL	MSRB3	FBN1	PAWR	TBX3	S100A2	COL5A1	FHL2
AUGCCUU	hsa-miR-532-5p	0.217879	0.598232	4	MYH9	TWIST1	STC2	BNC2
AAAGAAU	hsa-miR-186-5p	0.218686	0.774759	12	LOX	GLIPR1	C9orf3	IRS1	MSRB3	CD55	MASTL	NUS1	BCAR3	BNC2	SGMS2	MME
UAAGGCA	hsa-miR-124-3p.2/hsa-miR-506-3p	0.219309	0.808471	16	TRAM2	MYH9	LOX	ELL2	COL12A1	DAB2	VANGL1	FLNB	BICC1	RBM24	AGPAT9	RAB27A	SYNC	PHACTR2	CPS1	DEPDC1
UGACAUC	hsa-miR-489-3p	0.219754	0.643344	5	TWIST1	SLC16A7	STC2	FLNB	BDNF
ACCCUGG	hsa-miR-504-5p.1	0.222023	0.603135	4	SDC1	NT5DC1	LOXL2	BDNF
GAAAUGU	hsa-miR-203a-3p.1	0.223878	0.778845	12	SNAI2	ELL2	VEGFC	CDC42EP3	IRS1	BCAR3	RBM24	MICAL2	BNC2	SGMS2	SYNC	CD109
UGCAUAU	hsa-miR-448	0.228246	0.745338	9	ELL2	SLC16A7	HS3ST3A1	NT5DC1	DAB2	TBX3	KLF5	BNC2	SGMS2
UCACAUU	hsa-miR-23a-3p/hsa-miR-23b-3p/hsa-miR-23c/hsa-miR-130a-5p	0.230043	0.815826	16	ELL2	CNN2	FBN1	PMAIP1	SMAD3	ELF4	STXBP5	NUS1	PTGFR	BNC2	EOGT	AGPAT9	MET	PHACTR2	DEPDC1	RRAS2
UCAUAGA	hsa-miR-376a-3p/hsa-miR-376b-3p	0.234578	0.617846	4	MYH9	GLIPR1	GPX8	NABP1
CCUUGGC	hsa-miR-212-5p	0.23856	0.694668	6	SDC1	FLNB	TTF2	BNC2	MET	NABP1
UGAAACA	hsa-miR-653-5p	0.2534	0.751467	8	LOX	CDC42EP3	IRS1	MSRB3	RBM24	SGMS2	NABP1	BDNF
ACAUUCA	hsa-miR-181a-5p/hsa-miR-181b-5p/hsa-miR-181c-5p/hsa-miR-181d-5p/hsa-miR-4262	0.261656	0.836666	16	ITGA3	SNAI2	LOX	SLC16A7	SMAD7	SEMA3C	HS3ST3A1	PAWR	VANGL1	STXBP5	NUS1	COL5A1	BNC2	PHACTR2	CYR61	MME
CUUUGGU	hsa-miR-9-5p	0.2703	0.842182	16	MYH9	SDC1	SASS6	FBN1	VANGL1	NUS1	BICC1	TCF19	KLF5	RBM24	MICAL2	BNC2	EOGT	SGMS2	MME	TNFAIP8
AAAGUGC	hsa-miR-17-5p/hsa-miR-20a-5p/hsa-miR-20b-5p/hsa-miR-93-5p/hsa-miR-106a-5p/hsa-miR-106b-5p/hsa-miR-519d-3p/hsa-miR-526b-3p	0.278071	0.847086	16	TWIST1	SMAD7	HS3ST3A1	DAB2	MASTL	TBX3	VANGL1	STXBP5	BAG2	BICC1	RBM24	BNC2	FAT4	PRR16	NABP1	NCEH1
GGUUUAC	hsa-miR-299-5p	0.292904	0.684043	4	ELL2	VANGL1	PERP	TNFAIP8
AAUCUCU	hsa-miR-216b-5p	0.299472	0.727685	5	SLC16A7	SMAD3	FLNB	BAG2	MME
UCACAGU	hsa-miR-27a-3p/hsa-miR-27b-3p	0.302857	0.86241	16	LOX	ELL2	HOXC6	SLC16A7	PLK2	VEGFC	ITGA5	CDC42EP3	ADORA2B	IRS1	VANGL1	PTGFR	COL5A1	BICC1	MET	NABP1
AGCAGCA	hsa-miR-15a-5p/hsa-miR-15b-5p/hsa-miR-16-5p/hsa-miR-195-5p/hsa-miR-424-5p/hsa-miR-497-5p/hsa-miR-6838-5p	0.303437	0.867638	17	ELL2	SMAD7	KCNN4	ANLN	IRS1	COL12A1	SMAD3	STXBP5	ARHGAP18	PTGFR	CEP55	RBM24	FAT4	SGMS2	PHACTR2	BDNF	FOSL1
CUGGCUG	hsa-miR-3064-5p/hsa-miR-6504-5p	0.304078	0.778962	7	TRAM2	MYH9	LOX	MSRB3	SMAD3	FLNB	PERP
UAGACUG	hsa-miR-151a-3p	0.304328	0.5541	2	TWIST1	SRD5A1
GUAGUGU	hsa-miR-142-3p.1	0.307154	0.735531	5	MYH9	IL7R	PMAIP1	VANGL1	BNC2
GGUAGAC	hsa-miR-379-5p/hsa-miR-3529-5p	0.329597	0.588424	2	PHLDA2	SYNC
UGUGCGU	hsa-miR-210-3p	0.339407	0.411897	1	BDNF
ACCACAG	hsa-miR-140-3p.2	0.357815	0.809084	6	CDC42EP3	KLF5	SYNC	BDNF	PVRL3	RRAS2
UAGAGGA	hsa-miR-877-5p	0.358167	0.627653	2	COL6A3	AOX1
UGUACAU	hsa-miR-493-5p	0.36376	0.855395	9	TRAM2	THBS1	GPR176	IRX3	FLNB	BNC2	WNT5A	PVRL3	TNFAIP8
AUGGCAC	hsa-miR-183-5p.1	0.370147	0.820525	6	IRS1	VANGL1	ARHGAP18	PLCB4	BNC2	NABP1
UGGCACU	hsa-miR-183-5p.2	0.37082	0.860843	9	TRAM2	SLC16A7	STC2	IRS1	FLNB	NUS1	PLCB4	SGMS2	NABP1
AAUGUUG	hsa-miR-409-3p	0.370831	0.769855	4	TWIST1	HS3ST3A1	MSRB3	MME
UAGUGUU	hsa-miR-142-3p.2	0.372859	0.839205	7	TRAM2	ANLN	ITGA5	STXBP5	BNC2	FOSL1	RRAS2
AGUGCUU	hsa-miR-302c-3p.2/hsa-miR-520f-3p	0.374364	0.853215	8	SASS6	FBN1	TTF2	BAG2	RBM24	BNC2	SYNC	WNT5A
AGAUCAG	hsa-miR-383-5p.2	0.374466	0.728992	3	MSRB3	NT5DC1	BNC2
GUCAGUU	hsa-miR-223-3p	0.3792	0.808103	5	ELL2	TWIST1	GLIPR1	SGMS2	RRAS2
AGCCCUU	hsa-miR-129-1-3p/hsa-miR-129-2-3p	0.384266	0.833601	6	CDC42EP3	SMAD3	STXBP5	BICC1	NABP1	PERP
ACUCCUC	hsa-miR-483-3p.1	0.389776	0.671785	2	S100A2	TENM3
GAAACAU	hsa-miR-494-3p	0.405306	0.867226	7	IRS1	FBN1	PAWR	BNC2	GULP1	NABP1	BDNF
GAUCAGA	hsa-miR-383-5p.1	0.40634	0.768221	3	PAWR	PERP	FXYD5
AAGGCAC	hsa-miR-124-3p.1	0.407178	0.931672	19	ITGA3	SNAI2	TRAM2	MYH9	ELL2	CDC42EP3	COL12A1	DAB2	VANGL1	FLNB	EPHA2	SVIL	PLP2	RBM24	SGMS2	RAB27A	CAV1	PHACTR2	CLMP
CUCCCAC	hsa-miR-532-3p	0.410925	0.813987	4	SRD5A1	MSRB3	NABP1	CLMP
CAAAGCA	hsa-miR-330-3p	0.421113	0.912058	11	SMAD7	SRD5A1	CTGF	TPBG	PTGFR	IL13RA1	NABP1	MME	NCEH1	TNFAIP8	TENM3
UGAAAGG	hsa-miR-488-3p	0.424128	0.853215	5	KDELR3	LOX	STXBP5	BNC2	TNFAIP8
AGUGCAA	hsa-miR-130a-3p/hsa-miR-130b-3p/hsa-miR-301a-3p/hsa-miR-301b-3p/hsa-miR-454-3p/hsa-miR-3666/hsa-miR-4295	0.424974	0.914733	11	IL15	VANGL1	NUS1	CEP55	EOGT	MET	NABP1	PHACTR2	FOSL1	DEPDC1	PVRL3
UUUUUGC	hsa-miR-129-5p	0.427257	0.896121	8	CDC42EP3	NUS1	BAG2	LRIG3	BNC2	SYNC	NABP1	WNT5A
GGCUCAG	hsa-miR-24-3p	0.440847	0.907154	8	LOX	CNN2	STC2	AXL	AGPAT9	IL1R1	CLMP	SMAGP
CUCCAUU	hsa-miR-136-5p	0.446146	0.853215	4	CCPG1	LRIG3	BNC2	NABP1
AUAAAGU	hsa-miR-142-5p/hsa-miR-5590-3p	0.451985	0.92873	10	HS3ST3A1	CDC42EP3	MSRB3	MASTL	VANGL1	TOX2	RBM24	BNC2	PVRL3	TENM3
UCAACAG	hsa-miR-421	0.453155	0.882637	5	TRAM2	GLIPR1	IRS1	NABP1	CD109
GUGACAG	hsa-miR-542-3p	0.457032	0.865474	4	MYH9	STC2	FBN1	BNC2
UAAUGCU	hsa-miR-155-5p	0.458132	0.902251	6	ELL2	HS3ST3A1	ELF4	BNC2	BDNF	TENM3
GGAAGAC	hsa-miR-7-5p	0.46509	0.908789	6	SLC16A7	IRS1	NT5DC1	S100A2	PLP2	RRAS2
GUAAACA	hsa-miR-30a-5p/hsa-miR-30b-5p/hsa-miR-30c-5p/hsa-miR-30d-5p/hsa-miR-30e-5p	0.468879	0.958641	16	TRAM2	LOX	ELL2	IRS1	CCPG1	PAWR	DCBLD1	STXBP5	NUS1	BNC2	EOGT	SGMS2	PHACTR2	BDNF	PVRL3	TENM3
GAAGGUC	hsa-miR-493-3p	0.470381	0.789469	2	THBS1	COL5A1
AGGUAGU	hsa-miR-196a-5p/hsa-miR-196b-5p	0.480728	0.892444	4	ELF4	LRIG3	BNC2	PVRL3
AGGUUAU	hsa-miR-154-5p	0.483205	0.809084	2	PAWR	NABP1
ACAUAGA	hsa-miR-376c-3p	0.486129	0.869561	3	PHLDA2	GULP1	TENM3
UGGUCCC	hsa-miR-133a-3p.1	0.490976	0.933307	6	TRAM2	MYH9	CNN2	COL6A3	BICC1	SGMS2
UGCAUAG	hsa-miR-153-3p	0.491282	0.953466	9	ELL2	SLC16A7	DAB2	TBX3	KLF5	LRIG3	SGMS2	PRR16	CLMP
CCUGUAC	hsa-miR-486-5p	0.492698	0.823794	2	GPX8	FBN1
AACAGUC	hsa-miR-132-3p/hsa-miR-212-3p	0.496886	0.927749	5	THBS1	EDIL3	FLNB	CTGF	BNC2
AAUCUCA	hsa-miR-216a-5p	0.497715	0.912058	4	SLC16A7	SMAD7	NABP1	DEPDC1
AAUACUG	hsa-miR-200b-3p/hsa-miR-200c-3p/hsa-miR-429	0.504537	0.972535	12	SNAI2	LOX	ELL2	SMAD7	ANLN	PLK2	HS3ST3A1	CDC42EP3	IRS1	PMAIP1	BICC1	BNC2
AUCAUAC	hsa-miR-154-3p/hsa-miR-487a-3p	0.505186	0.843408	2	SMAD7	SEMA3C
UCCUAUG	hsa-miR-202-5p	0.508362	0.898982	3	MSRB3	BICC1	TENM3
AGCUUAU	hsa-miR-21-5p/hsa-miR-590-5p	0.516546	0.934124	4	SMAD7	KLF5	BNC2	PVRL3
AUGACAC	hsa-miR-425-5p	0.525311	0.921865	3	FBN1	BNC2	LOXL2
CAGUCCA	hsa-miR-455-3p.1	0.533013	0.953738	4	VEGFC	SMTN	FLNB	BNC2
AUAUAAC	hsa-miR-410-3p	0.539828	0.980707	6	MYH9	SMAD7	CDC42EP3	IRS1	BDNF	DEPDC1
GUGGGGA	hsa-miR-491-5p	0.541446	0.902251	2	CNN2	BNC2
GUCUGCC	hsa-miR-346	0.558883	0.931672	2	SMAD3	BNC2
GCAGCAU	hsa-miR-103a-3p/hsa-miR-107	0.56274	1.0089	8	MYH9	EDIL3	PAWR	RBM24	EVA1A	FAT4	SGMS2	BDNF
UUGUUCG	hsa-miR-375	0.569663	0.983976	3	KLF5	RBM24	BNC2
AUACAAG	hsa-miR-300/hsa-miR-381-3p	0.572557	1.01748	8	TWIST1	THBS1	MSRB3	RBM24	BNC2	BDNF	WNT5A	RRAS2
AAAGCAC	hsa-miR-6835-3p	0.574456	1.01994	9	THBS1	SMAD7	ANLN	FBN1	VANGL1	BNC2	BDNF	PVRL3	TNFAIP8
UAAUACA	hsa-miR-374c-5p/hsa-miR-655-3p	0.595992	1.03832	8	SNAI2	VEGFC	SASS6	IRS1	RBM24	PHACTR2	PVRL3	TENM3
UCACACA	hsa-miR-377-3p	0.596024	1.03792	6	HOXC6	THBS1	MSRB3	IRX3	NUS1	BNC2
AAGGUGC	hsa-miR-18a-5p/hsa-miR-18b-5p/hsa-miR-4735-3p	0.605005	1.03628	3	THBS1	CTGF	TENM3
UAAGACG	hsa-miR-208a-3p/hsa-miR-208b-3p	0.613585	1.02974	2	PHLDA2	BNC2
AACAUUC	hsa-miR-543	0.617154	1.05916	7	TWIST1	THBS1	SMAD7	HS3ST3A1	PAWR	BNC2	CYR61
GAGGUAG	hsa-let-7a-5p/hsa-let-7b-5p/hsa-let-7c-5p/hsa-let-7d-5p/hsa-let-7e-5p/hsa-let-7f-5p/hsa-let-7g-5p/hsa-let-7i-5p/hsa-miR-98-5p/hsa-miR-4458/hsa-miR-4500	0.627547	1.06095	11	THBS1	PMAIP1	PAWR	ELF4	STXBP5	LRIG3	BNC2	EOGT	AGPAT9	PHACTR2	CPA4
GAUUGUC	hsa-miR-219a-5p/hsa-miR-4782-3p/hsa-miR-6766-3p	0.639826	1.09104	4	SLC16A7	RBM24	SGMS2	PHACTR2
GAUAUGU	hsa-miR-190a-5p/hsa-miR-190b	0.648729	1.09839	2	FBN1	PLCB4
UCAUGAU	hsa-miR-433-3p	0.656317	1.11801	3	MYH9	SASS6	SGMS2
AAGUGCU	hsa-miR-302a-3p/hsa-miR-302b-3p/hsa-miR-302c-3p.1/hsa-miR-302d-3p/hsa-miR-302e/hsa-miR-372-3p/hsa-miR-373-3p/hsa-miR-520a-3p/hsa-miR-520b/hsa-miR-520c-3p/hsa-miR-520d-3p/hsa-miR-520e	0.669108	1.10275	9	SDC1	EPHA2	TTF2	BAG2	BICC1	BNC2	FAT4	PRR16	SYNC
CUCUAGC	hsa-miR-1251-5p	0.673308	1.1082	1	TWIST1
AUACCUC	hsa-miR-875-5p	0.679743	1.12781	1	IRS1
ACACACC	hsa-miR-329-3p/hsa-miR-362-3p	0.684757	1.16704	3	FBN1	ELF4	CPA4
CCCUGAG	hsa-miR-125a-5p/hsa-miR-125b-5p/hsa-miR-4319	0.696006	1.13517	8	LOXL1	MSRB3	NT5DC1	VANGL1	RBM24	EVA1A	FAT4	TNFAIP8
ACAUUAC	hsa-miR-323a-3p	0.708875	1.19401	4	SMAD3	PAWR	RBM24	BNC2
GGAGAGA	hsa-miR-185-5p/hsa-miR-4306/hsa-miR-4644	0.713145	1.21935	3	AMIGO2	CDC42EP3	GPX8
AUGUGCC	hsa-miR-455-5p	0.719578	1.25531	2	CPA4	TNFAIP8
GCUACAU	hsa-miR-221-3p/hsa-miR-222-3p	0.722367	1.21608	4	TRAM2	THBS1	RBM24	CYR61
AUAAUAC	hsa-miR-369-3p	0.732505	1.21412	5	VEGFC	IL7R	STXBP5	BNC2	PHACTR2
CCAGUGU	hsa-miR-199a-5p/hsa-miR-199b-5p	0.733807	1.21608	5	ITGA3	MYH9	BICC1	RBM24	CAV1
UUGUGAC	hsa-miR-758-3p	0.739131	1.30434	2	MYH9	FBN1
CUCUGGG	hsa-miR-326/hsa-miR-330-5p	0.743831	1.25285	4	TWIST1	ITGA5	CD55	TTF2
GGAAUGU	hsa-miR-1-3p/hsa-miR-206/hsa-miR-613	0.770667	1.23569	7	SNAI2	THBS1	STC2	AXL	MET	BDNF	CPA4
CCACAGG	hsa-miR-140-3p.1	0.774252	1.2808	5	DAB2	ARHGAP18	PTGFR	MET	SYNC
GUCUUGC	hsa-miR-431-5p	0.799524	1.58875	1	COL12A1
GGCUCUG	hsa-miR-760	0.804137	1.37054	4	TRAM2	COL12A1	IL13RA1	RAB27A
CACUCCU	hsa-miR-483-3p.2	0.805442	1.61817	1	MYH9
GCUGGUG	hsa-miR-138-5p	0.808888	1.34357	5	VANGL1	FLNB	STXBP5	CLMP	TNFAIP8
UCAUUCG	hsa-miR-1298-5p	0.811186	1.64759	1	IRS1
GGAUUUC	hsa-miR-876-5p/hsa-miR-3167	0.817586	1.53971	2	GLIPR1	TNFAIP8
CCUGCUG	hsa-miR-370-3p/hsa-miR-6893-3p	0.823019	1.47106	3	VANGL1	S100A2	BDNF
UUCCUAG	hsa-miR-384	0.828415	1.57894	2	THBS1	TNFAIP8
UGCAGUC	hsa-miR-455-3p.2	0.829727	1.58384	2	IRS1	FLNB
GUAUUAC	hsa-miR-496.2	0.835844	1.78489	1	CYR61
AUCCUUG	hsa-miR-362-5p/hsa-miR-500b-5p	0.840698	1.81431	1	SLC16A7
GUAACAG	hsa-miR-194-5p	0.844966	1.53644	3	THBS1	EDIL3	TTF2
GGCAAGA	hsa-miR-31-5p	0.849064	1.54952	3	COL5A1	RAB27A	PVRL3
ACUGUUU	hsa-miR-452-5p/hsa-miR-892c-3p/hsa-miR-4676-3p	0.854158	1.68191	2	MSRB3	BDNF
CCAGGAG	hsa-miR-665	0.859857	1.58548	3	SDC1	SMAD7	BNC2
GAAUUGU	hsa-miR-219a-2-3p	0.860135	1.9418	1	PHACTR2
AACAAAC	hsa-miR-495-3p/hsa-miR-5688	0.862721	1.42039	6	IRS1	IL13RA1	KLF5	NABP1	BDNF	TNFAIP8
CUCCCAA	hsa-miR-150-5p	0.86301	1.72114	2	PTGFR	PLP2
UGGCCCU	hsa-miR-328-3p	0.868294	2.00064	1	ITGA5
AUGCACC	hsa-miR-501-3p/hsa-miR-502-3p	0.874732	2.04968	1	SEMA3C
UGACCUA	hsa-miR-192-5p/hsa-miR-215-5p	0.877218	2.06929	1	COL5A1
GCAGGAA	hsa-miR-873-5p.2	0.878615	1.65413	3	IRS1	TCF19	CLMP
CUGGACU	hsa-miR-378a-3p/hsa-miR-378b/hsa-miR-378c/hsa-miR-378d/hsa-miR-378e/hsa-miR-378f/hsa-miR-378h/hsa-miR-378i/hsa-miR-422a	0.879656	2.08891	1	VANGL1
GGGUCUU	hsa-miR-193a-5p	0.879656	2.08891	1	GPX8
AUCCCUU	hsa-miR-188-5p/hsa-miR-6866-3p	0.885542	2.13794	1	IL13RA1
GAGGGGC	hsa-miR-423-5p/hsa-miR-3184-5p	0.894372	2.2164	1	FLNB
AACCUGG	hsa-miR-490-3p	0.899544	2.26543	1	EOGT
AGGAGCU	hsa-miR-28-5p/hsa-miR-708-5p/hsa-miR-3139	0.904464	2.31447	1	SLC16A7
CCCCUGG	hsa-miR-331-3p	0.911845	2.39293	1	THBS1
AGGACAC	hsa-miR-1197	0.917006	2.45177	1	SMAD3
AUGGCUU	hsa-miR-135a-5p/hsa-miR-135b-5p	0.922505	1.65151	5	C9orf3	MSRB3	COL5A1	GULP1	DEPDC1
CUACAGU	hsa-miR-139-5p	0.926911	2.10362	2	THBS1	PVRL3
CACCUCC	hsa-miR-1306-5p	0.930059	2.61849	1	STC2
AUCAUUC	hsa-miR-382-3p	0.932141	2.64791	1	NABP1
GAGGCUG	hsa-miR-485-5p/hsa-miR-6884-5p	0.933263	2.15756	2	BNC2	FXYD5
ACUGCAU	hsa-miR-217/hsa-miR-6807-3p	0.938071	2.20169	2	ANLN	EDIL3
ACUGGCC	hsa-miR-193a-3p/hsa-miR-193b-3p	0.940475	2.7754	1	FAT4
AGCUGCC	hsa-miR-22-3p	0.942923	1.99737	3	NUS1	IL13RA1	CYR61
CCAGCAU	hsa-miR-338-3p	0.950194	2.32918	2	THBS1	SMTN
CUCACAC	hsa-miR-342-3p	0.956475	3.07942	1	SGMS2
UGCCCUG	hsa-miR-874-3p	0.95945	3.14807	1	MSRB3
UGUGCUU	hsa-miR-218-5p	0.96214	1.78162	6	ELL2	CTGF	TCF19	LRIG3	MME	TENM3
CAGGAAC	hsa-miR-873-5p.1	0.976308	3.66785	1	SGMS2
UCAACAC	hsa-miR-505-3p.2	0.97838	3.75611	1	EPHA2
UAAGACU	hsa-miR-499a-5p	0.985168	4.11897	1	BNC2
AAGUCAC	hsa-miR-224-5p	0.987783	4.30531	1	EPHA2

## Sheet: results-miRTarBase
seed	miRNA-family	p-values	odd-ratio	tot-target	1	2	3	4	5	6	7	8	9	10	11	12	13	14	15	16	17	18	19	20	21	22	23	24	25	26	27	28	29	30	31	32	33	34
UGACCUA	hsa-miR-192-5p/hsa-miR-215-5p	2.05603e-06	0.363518	26	VANGL1	HMMR	PRSS23	NCEH1	SASS6	FBN1	NEIL3	ELL2	CAV1	TTF2	IL1R1	RAB27A	DEPDC1	PERP	SGMS2	CEP55	GULP1	ANLN	IL15	EOGT	PAWR	SRD5A1	SLC16A7	MSRB3	SKA1	LOXL2
GUAUUCU	hsa-miR-630	0.000470628	0.129577	5	CYR61	SNAI2	TNFAIP8	LRIG3	CPS1
UCAAGUA	hsa-miR-26a-5p/hsa-miR-26b-5p/hsa-miR-1297/hsa-miR-4465	0.000476989	0.561854	34	NUS1	DEPDC1	NABP1	PMAIP1	LOXL2	CD55	MICA	WNT5A	CTGF	SASS6	GPR1	ITGA3	RRAS2	IL7R	CYR61	COL12A1	DAB2	CPA4	ELF4	MME	CAV1	S100A2	NAT1	VANGL1	EPHA2	TRAM2	SMAD7	COL5A1	AOX1	BNC2	PLCB4	RAB27A	TK1	PHLDA2
CAUGAAG	hsa-miR-8060	0.000738861	0.142915	5	CPS1	MICA	STC2	EDIL3	LRIG3
AAAAGUG	hsa-miR-548az-5p/hsa-miR-548t-5p	0.000796458	0.272069	9	GPR176	ELL2	CD55	NUS1	STC2	NT5DC1	RRAS2	SGMS2	NABP1
UAUUGCU	hsa-miR-137	0.00109896	0.19373	6	GLIPR1	MET	EOGT	TRAM2	TBX3	CNN2
UCACAGU	hsa-miR-27a-3p/hsa-miR-27b-3p	0.00167009	0.369992	12	HOXC6	ADORA2B	BAG2	ELL2	FHL2	CEP55	NUS1	MET	PMAIP1	THBS1	LRIG3	VEGFC
UUCCUCG	hsa-miR-1238-3p	0.00177859	0.212785	6	CAV1	TENM3	SNAI2	CD55	STC2	CLMP
UCAUGAA	hsa-miR-7154-5p	0.00184765	0.131006	4	LRIG3	EDIL3	MICA	CPS1
UAAUGCU	hsa-miR-155-5p	0.00193295	0.470033	18	MASTL	IL13RA1	WNT5A	VANGL1	EOGT	THBS1	TPBG	CEP55	PLAUR	SMAD3	AMIGO2	FLNB	CYR61	PHACTR2	PLK1	AXL	GLIPR1	CD109
GAAUCAU	hsa-miR-15b-3p	0.00197524	0.133388	4	MYH9	PMAIP1	ARHGAP18	ELL2
CAAGUAG	hsa-miR-5697	0.00221939	0.222313	6	DEPDC1	NUS1	LOXL2	CD55	NABP1	PMAIP1
AAAAGUA	hsa-miR-548n	0.00253085	0.294168	8	RRAS2	NT5DC1	ELL2	NUS1	PVRL3	PAWR	NABP1	GPR176
CUUUGGU	hsa-miR-9-5p	0.002594	0.322883	9	PLCB4	SDC1	MYH9	EOGT	FLNB	COL12A1	KLF5	SNAI2	CPA4
AGGAUGG	hsa-miR-2392	0.00386668	0.207704	5	TWIST1	C9orf3	MSRB3	EPHA2	MICA
UCCAGUU	hsa-miR-145-5p/hsa-miR-5195-3p	0.00442238	0.291275	7	CTGF	KLF5	SMAD3	IRS1	AIM1	COL5A1	PHACTR2
UUGUUCG	hsa-miR-375	0.00447696	0.397565	11	SGMS2	CTGF	NUS1	AXL	PHACTR2	COL12A1	SDC1	SEMA3C	ELL2	KCNN4	PROCR
CUGCAUU	hsa-miR-20a-3p	0.00492175	0.171499	4	SLC16A7	CLMP	VANGL1	CYR61
UCAGUAG	hsa-miR-222-5p	0.00492175	0.171499	4	ITGA5	STC2	ADORA2B	CEP55
AGCACCA	hsa-miR-29a-3p/hsa-miR-29b-3p/hsa-miR-29c-3p	0.0067081	0.373698	9	LOX	AIM1	ULBP2	TRAM2	FBN1	PHACTR2	LOXL2	NUS1	TFAP2C
CACAGUG	hsa-miR-128-3p/hsa-miR-216a-3p/hsa-miR-3681-3p	0.00721903	0.424416	11	LOXL2	ADORA2B	TBX3	KLF5	RBM24	NUS1	VEGFC	BAG2	SNAI2	ELL2	HOXC6
AUAUAAC	hsa-miR-410-3p	0.00797013	0.325303	7	CD55	BNC2	NABP1	MET	THBS1	EOGT	PHACTR2
AAAGUGA	hsa-miR-548ah-5p/hsa-miR-3609	0.00836627	0.359671	8	RRAS2	CD55	SGMS2	STC2	CPS1	THBS1	NUS1	CAV1
UGCAGAG	hsa-miR-3678-3p	0.00917468	0.204846	4	TWIST1	CPS1	GPX8	PLP2
GUCGUAU	hsa-miR-489-5p	0.0095277	0.0095277	1	CNN2
AACAGUC	hsa-miR-132-3p/hsa-miR-212-3p	0.00965723	0.337553	7	DEPDC7	BDNF	EOGT	LOXL1	CD55	FAT4	THBS1
CACUCUC	hsa-miR-4639-3p	0.0100169	0.261059	5	TK1	SLFN5	STC2	FHL2	NUS1
UUCCUCA	hsa-miR-670-3p	0.0109526	0.30965	6	SNAI2	CD55	STC2	CLMP	CAV1	TENM3
AAGUGUG	hsa-miR-595	0.0111355	0.216755	4	NT5DC1	NABP1	SMAD7	LOXL2
UCUCGAG	hsa-miR-516a-5p	0.0111615	0.0809854	2	BNC2	TPBG
CAAAUGC	hsa-miR-105-5p/hsa-miR-7853-5p	0.0119897	0.221519	4	NUS1	IRS1	TTF2	TK1
UUCUGUU	hsa-miR-4652-3p	0.0119897	0.221519	4	ITGA3	FHL2	TTF2	CYR61
CCAAGUC	hsa-miR-3691-3p	0.012885	0.226283	4	EDIL3	BNC2	MICA	LOXL2
UUCUGUC	hsa-miR-4743-3p	0.012885	0.226283	4	TTF2	LOX	CYR61	FHL2
AGCUUUU	hsa-miR-208a-5p/hsa-miR-208b-5p	0.0143061	0.233429	4	CAV1	TPBG	TTF2	LRIG3
GCUUUUG	hsa-miR-3140-3p	0.0163501	0.242956	4	CAV1	GPX8	TTF2	TPBG
AGUAGUU	hsa-miR-1244	0.0170313	0.181026	3	PMAIP1	CEP55	SMAD7
GAGGAUA	hsa-miR-1185-5p/hsa-miR-3679-5p	0.0170313	0.181026	3	EPHA2	TWIST1	STC2
GAGAUGA	hsa-miR-143-3p/hsa-miR-4770/hsa-miR-6088	0.0172106	0.29917	5	SDC1	SMAD3	KLF5	IL13RA1	COL5A1
AGGUAUU	hsa-miR-4678	0.0195132	0.190554	3	VEGFC	ELF4	LRIG3
GAUAUGU	hsa-miR-190a-5p/hsa-miR-190b	0.0195132	0.190554	3	SGMS2	IL7R	DAB2
AUAUAUA	hsa-miR-5011-5p	0.019691	0.509732	12	TFAP2C	EOGT	NABP1	MASTL	PHACTR2	CD55	PLK2	GULP1	WNT5A	CTGF	PMAIP1	IRS1
UAUAUAU	hsa-miR-190a-3p	0.019691	0.509732	12	TFAP2C	IRS1	CTGF	PHACTR2	NABP1	MASTL	GULP1	WNT5A	PLK2	PMAIP1	CD55	THBS1
CCCAAAG	hsa-miR-186-3p	0.0199774	0.447802	9	PERP	MICA	MASTL	FXYD5	TK1	MYH9	CD109	TTF2	PAWR
CUGCUGG	hsa-miR-3692-5p	0.0203826	0.19373	3	MICAL2	VANGL1	PHLDA2
AUUCCCU	hsa-miR-3938	0.021273	0.196906	3	CD55	MICA	GPR176
GUUCUUA	hsa-miR-2116-5p	0.021273	0.196906	3	PMAIP1	SRD5A1	CPA4
CAGAGCA	hsa-miR-6501-3p	0.0222323	0.266776	4	ARHGAP18	SLC25A43	MICA	VEGFC
GGGGGCU	hsa-miR-6846-5p/hsa-miR-6848-5p	0.023117	0.203258	3	MICB	CD55	ARHGAP18
CAAAGUG	hsa-miR-520g-3p/hsa-miR-520h	0.0236275	0.434701	8	LACTB	FXYD5	CAV1	MICA	MASTL	BNC2	MYH9	SMAD7
UUGGUCC	hsa-miR-133a-3p.2/hsa-miR-133b	0.0240707	0.206433	3	CNN2	MET	CTGF
AAUUAUU	hsa-miR-944	0.0249033	0.276303	4	RRAS2	EOGT	ADORA2B	LRIG3
GCCAAGU	hsa-miR-4480	0.0256	0.278685	4	KLF5	PHLDA2	IRS1	SDC1
UUUAACC	hsa-miR-552-5p	0.0256	0.278685	4	SYNC	PMAIP1	NUS1	MASTL
GAGGUAU	hsa-miR-202-3p	0.0266368	0.335375	5	LRIG3	ITGA3	PMAIP1	CPA4	THBS1
CCAUCAC	hsa-miR-6884-3p	0.0270578	0.215961	3	CD55	ULBP2	TNFAIP8
UGGCUGG	hsa-miR-6842-3p	0.0270578	0.215961	3	TRAM2	IL7R	LACTB
GGAAUGU	hsa-miR-1-3p/hsa-miR-206/hsa-miR-613	0.0278632	0.58119	15	SNAI2	COL12A1	CD109	BDNF	MME	FLNB	MET	AXL	PLK2	KCNN4	ITGA3	FBN1	THBS1	PROCR	STC2
AACGCGC	hsa-miR-523-3p	0.0283135	0.0285831	1	STC2
CCCGCGU	hsa-miR-1471	0.0283135	0.0285831	1	LACTB
ACUGUUU	hsa-miR-452-5p/hsa-miR-892c-3p/hsa-miR-4676-3p	0.0302339	0.225489	3	TNFAIP8	ADORA2B	IRS1
ACAGUAU	hsa-miR-144-3p	0.0333561	0.356336	5	CPS1	NUS1	DAB2	MET	ELL2
AGCCUGA	hsa-miR-4293	0.033598	0.235017	3	MICAL2	MICA	C9orf3
UUUCAGU	hsa-miR-30a-3p/hsa-miR-30d-3p/hsa-miR-30e-3p	0.0346813	0.360147	5	CYR61	THBS1	ITGA5	ADORA2B	EOGT
GUGUAUU	hsa-miR-223-5p	0.035339	0.404927	6	BNC2	PMAIP1	IRS1	TNFAIP8	FHL2	NT5DC1
ACAAGGU	hsa-miR-624-3p	0.0359444	0.241368	3	PMAIP1	RRAS2	WNT5A
GGCUGCG	hsa-miR-604	0.0371041	0.152443	2	CYR61	DAB2
AAUGUUU	hsa-miR-33a-3p	0.0374661	0.314414	4	ELL2	NUS1	TPBG	WNT5A
UGCGGAA	hsa-miR-6850-5p	0.0375734	0.0381108	1	MICAL2
UUUGUGU	hsa-miR-5010-3p	0.0383524	0.316796	4	FHL2	STC2	CCPG1	TK1
GUUCUUC	hsa-miR-22-5p	0.0383732	0.24772	3	CPA4	PMAIP1	SRD5A1
CAAAGUA	hsa-miR-3973	0.0401611	0.32156	4	BNC2	CYR61	SMAD7	CAV1
AUCAGAA	hsa-miR-2115-3p	0.0408838	0.254072	3	NUS1	TWIST1	TENM3
CUACAAA	hsa-miR-1283	0.0408838	0.254072	3	TFAP2C	CLMP	NUS1
UCAGUGA	hsa-miR-4276	0.0421695	0.257248	3	EOGT	PHACTR2	THBS1
GUCUCUG	hsa-miR-593-3p	0.0429642	0.328706	4	ARHGAP18	FHL2	AXL	SLC25A43
AGGUUUG	hsa-miR-4464/hsa-miR-4748	0.0434755	0.260424	3	SLC16A7	PHACTR2	ELF4
AAUACUA	hsa-miR-8084	0.0448015	0.2636	3	PMAIP1	PAWR	THBS1
UGGGGCC	hsa-miR-1227-5p	0.0459863	0.171499	2	MSC	EPHA2
GAGGAUG	hsa-miR-3605-5p	0.0461476	0.266776	3	TWIST1	EPHA2	SLC25A43
UGUUCUU	hsa-miR-4677-5p	0.0461476	0.266776	3	SRD5A1	CPA4	PMAIP1
AAAUGAG	hsa-miR-1252-3p	0.0468693	0.338233	4	COL12A1	CPA4	PAWR	THBS1
UGCAUAU	hsa-miR-448	0.0475135	0.269951	3	ULBP2	GULP1	PMAIP1
AUUUACU	hsa-miR-4699-3p	0.0503047	0.276303	3	PMAIP1	STC2	CTGF
AAAAUUU	hsa-miR-4282	0.0508385	0.443038	6	TTF2	CCPG1	DEPDC1	PAWR	LRIG3	ARHGAP18
UCUAAAU	hsa-miR-4799-5p	0.0531742	0.282655	3	CPA4	CD55	TK1
UUAGCAG	hsa-miR-374b-3p	0.0531742	0.282655	3	SMAD7	PERP	DEPDC1
CAGAGGU	hsa-miR-4257	0.0540105	0.407785	5	THBS1	TWIST1	CNN2	CPA4	MICA
CCCUGUC	hsa-miR-339-5p	0.0540105	0.407785	5	FHL2	SLC25A43	AXL	BAG2	ARHGAP18
UGUCUCU	hsa-miR-6818-3p	0.0541635	0.354907	4	SLC25A43	FHL2	ARHGAP18	AXL
CCUGUCU	hsa-miR-4421/hsa-miR-5699-3p	0.0552532	0.357289	4	ARHGAP18	SLC25A43	AXL	FHL2
AUCGGAC	hsa-miR-5188	0.055831	0.0571662	1	MICAL2
CUGCGUG	hsa-miR-4520-5p	0.055831	0.0571662	1	CLMP
AAAGGUA	hsa-miR-548m	0.056121	0.289007	3	VEGFC	CD55	STC2
GACUGAG	hsa-miR-6857-3p	0.056121	0.289007	3	BNC2	MICAL2	ARHGAP18
UAAUACA	hsa-miR-374c-5p/hsa-miR-655-3p	0.0576232	0.292183	3	TFAP2C	PHACTR2	PRSS23
AACUGGU	hsa-miR-582-3p	0.0580543	0.195318	2	STC2	RAB27A
CUGACUC	hsa-miR-345-5p	0.0580543	0.195318	2	PRSS23	CCPG1
CAGUAGU	hsa-miR-199a-3p/hsa-miR-199b-3p/hsa-miR-3129-5p	0.0591443	0.295359	3	CEP55	MET	STC2
CCACUCU	hsa-miR-6777-3p	0.0591443	0.295359	3	SLFN5	TK1	ELL2
AAGACCC	hsa-miR-3667-5p	0.0605866	0.200082	2	ARHGAP18	SLC25A43
AUCAGCA	hsa-miR-3617-3p	0.0605866	0.200082	2	TRAM2	MICA
ACAAUAU	hsa-miR-338-5p	0.0606842	0.298535	3	CTGF	STC2	CAV1
GUCUCUC	hsa-miR-6895-3p	0.0608784	0.369198	4	AXL	FHL2	ARHGAP18	SLC25A43
UUGGCAA	hsa-miR-182-5p	0.0608784	0.369198	4	THBS1	BDNF	SNAI2	ULBP2
UACAAAG	hsa-miR-520d-5p/hsa-miR-524-5p	0.0620387	0.37158	4	ITGA3	VANGL1	CLMP	COL12A1
AAGGGAC	hsa-miR-4475	0.0631562	0.204846	2	VANGL1	ELL2
AGGGAUG	hsa-miR-6757-5p	0.0631562	0.204846	2	DAB2	EPHA2
GGUGGGG	hsa-miR-92a-2-5p	0.0632106	0.373962	4	THBS1	HOXC6	FOSL1	TNFAIP8
ACCCUGU	hsa-miR-10a-5p/hsa-miR-10b-5p	0.0643536	0.556841	9	ARHGAP18	SLC25A43	TENM3	NT5DC1	TFAP2C	AXL	FHL2	SDC1	TCF19
GGCUGGA	hsa-miR-3652/hsa-miR-4430	0.0648325	0.471621	6	FHL2	IL7R	TRAM2	MASTL	PHLDA2	LACTB
GCUGGUG	hsa-miR-138-5p	0.0654158	0.308062	3	SNAI2	FOSL1	TWIST2
GCCCUGU	hsa-miR-146b-3p	0.0657623	0.209609	2	DAB2	CPS1
UUGGAUU	hsa-miR-5004-3p	0.0657623	0.209609	2	CAV1	BAG2
GAAAACA	hsa-miR-570-3p	0.0667964	0.381108	4	PMAIP1	SMTN	PTGFR	ARHGAP18
AACUCAC	hsa-miR-6750-3p	0.0684038	0.214373	2	BAG2	PMAIP1
ACCCAGU	hsa-miR-3130-5p/hsa-miR-4482-5p	0.0684038	0.214373	2	ITGA5	FHL2
CAGGACA	hsa-miR-4436a/hsa-miR-5000-3p	0.0684038	0.214373	2	CPA4	MICAL2
CUGAAUC	hsa-miR-5187-3p	0.0684038	0.214373	2	ARHGAP18	WNT5A
GAUGAUA	hsa-miR-3682-3p	0.0684038	0.214373	2	IL7R	NUS1
GAAGGCA	hsa-miR-605-3p	0.068662	0.314414	3	COL12A1	EPHA2	ITGA3
AAAAAUC	hsa-miR-548c-3p	0.0695504	0.541888	8	CPS1	CD55	AXL	THBS1	LRIG3	PMAIP1	SNAI2	CPA4
AAGUCUU	hsa-miR-1264	0.0703122	0.31759	3	SDC1	BNC2	EDIL3
AAUAUAU	hsa-miR-1277-5p	0.071146	0.588812	10	GULP1	PHACTR2	CTGF	WNT5A	NABP1	ELL2	MASTL	IRS1	NUS1	CD55
GUAUGUU	hsa-miR-567	0.0730031	0.393018	4	LRIG3	THBS1	BNC2	ELL2
UUGAUAA	hsa-miR-599	0.073666	0.323942	3	GPR176	EOGT	RRAS2
CGUGGCC	hsa-miR-1204	0.0737447	0.0762216	1	CYR61
GAGCGCC	hsa-miR-339-3p	0.0737447	0.0762216	1	PHLDA2
UGUGGGC	hsa-miR-4265/hsa-miR-4296/hsa-miR-4322	0.0737897	0.223901	2	ARHGAP18	FXYD5
ACCACUU	hsa-miR-1255b-2-3p	0.0765323	0.228665	2	PMAIP1	RRAS2
GCCCUGC	hsa-miR-3173-5p/hsa-miR-6799-3p	0.0765323	0.228665	2	CPS1	DAB2
CCUUCAU	hsa-miR-205-5p	0.0768637	0.400163	4	ITGA5	CTGF	CYR61	SRD5A1
AAGCUUG	hsa-miR-100-3p	0.07709	0.330294	3	PVRL3	LRIG3	SLFN5
UGGCUGC	hsa-miR-647	0.0793069	0.233429	2	DAB2	CYR61
GGCAGUG	hsa-miR-34a-5p/hsa-miR-34c-5p/hsa-miR-449a/hsa-miR-449b-5p	0.0798736	0.602151	10	AIM1	FOSL1	MET	ULBP2	MYOF	S100A2	AXL	EPHA2	MAGEA6	CAV1
AUGGAAA	hsa-miR-3688-3p	0.0805832	0.336645	3	PMAIP1	STC2	EOGT
AUGUUUU	hsa-miR-4307	0.0805832	0.336645	3	WNT5A	PMAIP1	PAWR
GUGGGGA	hsa-miR-491-5p	0.0805832	0.336645	3	SMAD3	THBS1	HOXC6
CCAUGUU	hsa-miR-4716-5p	0.0808254	0.407309	4	MICA	BICC1	MSRB3	PMAIP1
UGUCCAU	hsa-miR-3912-5p	0.0821126	0.238192	2	BICC1	CYR61
UCACUCU	hsa-miR-6794-3p	0.0823553	0.339821	3	STC2	NUS1	FHL2
CCUGCGU	hsa-miR-3193	0.0825746	0.0857493	1	CLMP
AAAAUGA	hsa-miR-3662	0.0840392	0.464952	5	FHL2	CPA4	PMAIP1	RRAS2	GPX8
GGGACUU	hsa-miR-365a-5p/hsa-miR-365b-5p	0.0841441	0.342997	3	IL7R	ELL2	MASTL
CAGUGCA	hsa-miR-148a-3p/hsa-miR-148b-3p/hsa-miR-152-3p	0.0843252	0.565707	8	PHACTR2	CEP55	EOGT	MET	IRS1	ITGA5	LOXL1	SNAI2
UGUACAU	hsa-miR-493-5p	0.0859497	0.346173	3	DEPDC1	CTGF	FHL2
GGCAAGA	hsa-miR-31-5p	0.0862626	0.416837	4	RAB27A	MICA	MET	ITGA5
AACCCUG	hsa-miR-6732-3p	0.0877716	0.349349	3	SDC1	FHL2	AXL
UGAUAAG	hsa-miR-3161	0.0877716	0.349349	3	RRAS2	GPR176	EOGT
CCAGAUA	hsa-miR-488-5p	0.087814	0.24772	2	PAWR	PMAIP1
UGUAUGC	hsa-miR-675-3p	0.087814	0.24772	2	TK1	THBS1
CUCCAAG	hsa-miR-5695	0.0896099	0.352525	3	SKA1	MICA	CYR61
CAGCAGG	hsa-miR-214-3p/hsa-miR-761/hsa-miR-3619-5p	0.090455	0.423983	4	TFAP2C	ALPK2	TWIST1	C9orf3
GCCCUGA	hsa-miR-7976	0.0907081	0.252484	2	CPS1	DAB2
GGCGCCC	hsa-miR-6789-3p	0.0907081	0.252484	2	MSC	MASTL
GCAGAGG	hsa-miR-2467-3p	0.0909248	0.476385	5	TWIST1	PLP2	CPA4	GPX8	THBS1
AGCAUUC	hsa-miR-1179	0.0936301	0.257248	2	PERP	PAWR
GUCCAGA	hsa-miR-198	0.0936301	0.257248	2	THBS1	MET
GGGAGAA	hsa-miR-6878-5p	0.0947439	0.431128	4	HOXC6	SRD5A1	TRAM2	COL5A1
ACAGCAA	hsa-miR-3120-3p	0.095221	0.362053	3	PLK1	IRS1	COL12A1
AGUUAUC	hsa-miR-101-5p	0.0965791	0.262012	2	PAWR	PMAIP1
UCUGCUG	hsa-miR-6071	0.0965791	0.262012	2	VANGL1	PHLDA2
UGGAUAA	hsa-miR-1261	0.0965791	0.262012	2	STC2	CAV1
UUAGAUU	hsa-miR-4760-5p/hsa-miR-8061	0.0965791	0.262012	2	LOXL2	DAB2
AGAUAAA	hsa-miR-577	0.0971228	0.365228	3	PMAIP1	VEGFC	CTGF
UCCUCUG	hsa-miR-6780a-3p	0.097656	0.435892	4	PRSS23	CLMP	RAB27A	IL15
CAAUAAA	hsa-miR-95-5p	0.0990402	0.368404	3	PAWR	CEP55	NABP1
UUAGAGA	hsa-miR-1303	0.0991277	0.438274	4	CPS1	MSRB3	CYR61	MET
ACUGGCU	hsa-miR-892b	0.0995544	0.266776	2	PMAIP1	TRAM2
AUGAGCU	hsa-miR-556-5p	0.0995544	0.266776	2	LRIG3	CAV1
UGCAGAC	hsa-miR-1273h-3p	0.0995544	0.266776	2	CPS1	PLP2
CACAACA	hsa-miR-5003-5p	0.102555	0.271539	2	TWIST1	THBS1
UGUGGAU	hsa-miR-4752	0.102555	0.271539	2	TK1	CD55
UGUGUGG	hsa-miR-147a	0.102921	0.374756	3	TNFAIP8	FHL2	STC2
UUCCACA	hsa-miR-3692-3p	0.104883	0.377932	3	CD55	PAWR	MICB
AAUCAGC	hsa-miR-34a-3p	0.105581	0.276303	2	MICA	TRAM2
ACGCCAU	hsa-miR-122-3p	0.105581	0.276303	2	CLMP	RAB27A
GACCCUG	hsa-miR-4725-5p	0.105581	0.276303	2	SLC25A43	ARHGAP18
GCAACGA	hsa-miR-891a-5p	0.108566	0.114332	1	STC2
UCGAGUU	hsa-miR-4444	0.108566	0.114332	1	STC2
GACAGUA	hsa-miR-4645-3p	0.108631	0.281067	2	CEP55	CD55
UAGCACC	hsa-miR-5682	0.108631	0.281067	2	DEPDC1	ULBP2
GAGAACC	hsa-miR-589-5p	0.111704	0.285831	2	MICAL2	PMAIP1
GUUCAUU	hsa-miR-6853-3p	0.111704	0.285831	2	CD55	SRD5A1
CUCUAAA	hsa-miR-520f-5p	0.114799	0.290595	2	SLC25A43	ARHGAP18
CUCUGAC	hsa-miR-301a-5p/hsa-miR-301b-5p	0.114799	0.290595	2	SLFN5	PRSS23
CUGACAG	hsa-miR-3660/hsa-miR-4526	0.114799	0.290595	2	EPHA2	MICA
CUGUGAG	hsa-miR-4677-3p	0.114799	0.290595	2	LOXL2	DAB2
GGGAAAA	hsa-miR-4668-5p	0.115562	0.552607	6	SDC1	ITGA3	VEGFC	NCEH1	EDIL3	PHACTR2
AGGUCAC	hsa-miR-370-5p/hsa-miR-1193	0.116964	0.396987	3	C9orf3	TWIST1	MSRB3
UAGACCU	hsa-miR-3684	0.117066	0.12386	1	PMAIP1
ACCAUUA	hsa-miR-6512-5p	0.117917	0.295359	2	PAWR	EOGT
GUCUUCU	hsa-miR-6740-3p	0.117917	0.295359	2	BNC2	SDC1
UAGUGAA	hsa-miR-3606-5p	0.117917	0.295359	2	GULP1	PERP
UGAAGCC	hsa-miR-7843-3p	0.117917	0.295359	2	SLFN5	STC2
UGCUCAC	hsa-miR-1178-3p	0.117917	0.295359	2	CCPG1	SLFN5
GGCUGGG	hsa-miR-4505/hsa-miR-5787	0.119027	0.400163	3	TRAM2	LACTB	IL7R
AGGGGGU	hsa-miR-6732-5p	0.121055	0.300122	2	VANGL1	CD55
GUGUUCA	hsa-miR-124-5p	0.121055	0.300122	2	NABP1	PAWR
AUCUUCC	hsa-miR-141-5p	0.121103	0.403339	3	TPBG	MICB	PRSS23
AGAGUGA	hsa-miR-5586-3p	0.123192	0.406515	3	TRAM2	CYR61	PERP
GUAAACA	hsa-miR-30a-5p/hsa-miR-30b-5p/hsa-miR-30c-5p/hsa-miR-30d-5p/hsa-miR-30e-5p	0.123856	0.711855	14	BDNF	NCEH1	GLIPR1	PHLDA2	WNT5A	PAWR	TPBG	KCNN4	SLFN5	FBN1	CCPG1	THBS1	MET	SNAI2
ACUGCAU	hsa-miR-217/hsa-miR-6807-3p	0.124215	0.304886	2	SMAD7	LACTB
AGGGGGC	hsa-miR-6805-5p	0.124215	0.304886	2	CD55	MICB
AUGUAGA	hsa-miR-3668	0.124215	0.304886	2	BICC1	SGMS2
CGCUUUC	hsa-miR-4315	0.125486	0.133388	1	BNC2
ACAUAUG	hsa-miR-5580-3p	0.127329	0.481149	4	PHACTR2	IRS1	CTGF	PMAIP1
ACCCAGA	hsa-miR-1295b-5p/hsa-miR-1912	0.127394	0.30965	2	FHL2	ITGA5
CAAACCA	hsa-miR-6715a-3p	0.127394	0.30965	2	DEPDC1	CPA4
GCUGAGC	hsa-miR-4663	0.127394	0.30965	2	MASTL	VANGL1
AUUUCAG	hsa-miR-205-3p	0.129539	0.416043	3	EOGT	NUS1	CNN2
GUGGGAG	hsa-miR-1233-5p/hsa-miR-6778-5p	0.129539	0.416043	3	ARHGAP18	COL5A1	SRD5A1
UGAGAAU	hsa-miR-580-3p	0.129539	0.416043	3	RRAS2	TWIST1	NUS1
UUUGUGC	hsa-miR-2113	0.129539	0.416043	3	TK1	FHL2	ELL2
UGAAACA	hsa-miR-653-5p	0.130592	0.314414	2	TPBG	PAWR
AGAGAGG	hsa-miR-6758-5p/hsa-miR-6856-5p	0.130653	0.485913	4	CPA4	HOXC6	BNC2	C9orf3
AAUACUG	hsa-miR-200b-3p/hsa-miR-200c-3p/hsa-miR-429	0.132329	0.488295	4	LOX	PMAIP1	IRS1	GPX8
AAUUCAU	hsa-miR-4760-3p	0.133809	0.319178	2	CD55	LRIG3
CUGAGUU	hsa-miR-4682	0.133809	0.319178	2	SLFN5	CPS1
UAGAUUC	hsa-miR-376a-5p	0.133809	0.319178	2	DAB2	LOXL2
AAACCGU	hsa-miR-1537-3p	0.133826	0.142915	1	PMAIP1
AAAGCGC	hsa-miR-518a-3p/hsa-miR-518b/hsa-miR-518c-3p/hsa-miR-518d-3p/hsa-miR-518f-3p	0.133826	0.142915	1	C9orf3
CGGUGGG	hsa-miR-6786-5p	0.133826	0.142915	1	FOSL1
CUGCGGG	hsa-miR-4734	0.133826	0.142915	1	ELL2
GGGCUAA	hsa-miR-664b-5p	0.133826	0.142915	1	CD55
UGGCGGA	hsa-miR-4730	0.133826	0.142915	1	MICAL2
CAGAGUG	hsa-miR-759	0.133834	0.422395	3	CCPG1	SRD5A1	SLC16A7
UGUGUGA	hsa-miR-6818-5p	0.133834	0.422395	3	STC2	TNFAIP8	FHL2
GGGGAGG	hsa-miR-6825-5p	0.13513	0.541173	5	HOXC6	THBS1	ITGA3	COL5A1	FOSL1
AGCUGCC	hsa-miR-22-3p	0.136	0.425571	3	TBX3	CYR61	BDNF
CUGGGGU	hsa-miR-7155-5p	0.137044	0.323942	2	FXYD5	NCEH1
UGUGCUU	hsa-miR-218-5p	0.139726	0.691191	11	SNAI2	FLNB	PAWR	ELL2	MSC	LOXL2	VEGFC	MET	CDC42EP3	WNT5A	C9orf3
AAGGUAA	hsa-miR-548ag/hsa-miR-548ai/hsa-miR-548ba/hsa-miR-570-5p	0.140296	0.328706	2	PMAIP1	PAWR
AAGUUCU	hsa-miR-148a-5p	0.140296	0.328706	2	SRD5A1	RBM24
CAGUAGA	hsa-miR-936	0.140296	0.328706	2	CEP55	STC2
GGUUUGU	hsa-miR-5087	0.140296	0.328706	2	ELF4	PHACTR2
UGCAUAG	hsa-miR-153-3p	0.140296	0.328706	2	ULBP2	GULP1
UGCCCUG	hsa-miR-874-3p	0.140296	0.328706	2	PLK1	DAB2
AAAUAGA	hsa-miR-3121-3p	0.140369	0.431922	3	EOGT	CPS1	THBS1
AUCGUAC	hsa-miR-487b-3p	0.142087	0.152443	1	WNT5A
GCUGAGG	hsa-miR-7160-5p	0.14225	0.587541	6	VANGL1	MYH9	ITGA3	MASTL	MICA	SRD5A1
AGGCACA	hsa-miR-5582-5p	0.14257	0.435098	3	COL12A1	SDC1	ITGA3
GCACACU	hsa-miR-8064	0.14257	0.435098	3	NUS1	BNC2	VANGL1
CUUUUCU	hsa-miR-627-3p	0.143786	0.552607	5	CD55	BAG2	GULP1	CAV1	TTF2
ACAGGUG	hsa-miR-552-3p	0.144784	0.438274	3	TTF2	ADORA2B	FHL2
UCAUAUG	hsa-miR-5007-3p	0.14685	0.338233	2	EOGT	TTF2
CUUCACC	hsa-miR-412-3p/hsa-miR-6754-3p	0.147009	0.44145	3	SRD5A1	PLCB4	FHL2
AUGUAAU	hsa-miR-380-3p	0.150151	0.342997	2	THBS1	PMAIP1
GACUGAC	hsa-miR-4513/hsa-miR-6855-3p	0.150151	0.342997	2	BNC2	ARHGAP18
AAGGCGC	hsa-miR-524-3p/hsa-miR-525-3p	0.15027	0.161971	1	VANGL1
GACGCCC	hsa-miR-6786-3p	0.15027	0.161971	1	MICAL2
GCGUUUC	hsa-miR-6854-3p	0.15027	0.161971	1	CNN2
AGCAAUA	hsa-miR-3942-5p/hsa-miR-4703-5p	0.153466	0.347761	2	EOGT	CEP55
CAUUAUA	hsa-miR-4528	0.153466	0.347761	2	PMAIP1	THBS1
GUGAGGC	hsa-miR-4316	0.153466	0.347761	2	TWIST1	PMAIP1
AUAUGGA	hsa-miR-8076	0.156796	0.352525	2	PMAIP1	PLK2
GCUUCUU	hsa-miR-103a-2-5p	0.156796	0.352525	2	CD109	MICB
CCCCAAC	hsa-miR-6793-3p	0.158298	0.45733	3	TWIST1	SRD5A1	CEP55
CGGCCUG	hsa-miR-1234-3p/hsa-miR-7107-5p	0.158298	0.45733	3	C9orf3	LACTB	MICA
GCCGCUC	hsa-miR-6743-3p	0.158375	0.171499	1	TWIST1
CAAUAUU	hsa-miR-16-2-3p/hsa-miR-195-3p	0.160139	0.357289	2	CTGF	NUS1
UCCUCCA	hsa-miR-4691-5p/hsa-miR-6792-3p	0.160299	0.526405	4	TENM3	CAV1	SRD5A1	SNAI2
AAUCACU	hsa-miR-34b-3p	0.160588	0.460505	3	NUS1	MET	CD55
CAGGGAG	hsa-miR-4270/hsa-miR-4441/hsa-miR-6754-5p	0.160588	0.460505	3	THBS1	EPHA2	TTF2
AUCAUUC	hsa-miR-382-3p	0.163496	0.362053	2	CLMP	LRIG3
GGAUGAG	hsa-miR-1255a/hsa-miR-1255b-5p	0.163496	0.362053	2	EPHA2	CPS1
CAGCAAA	hsa-miR-545-3p	0.165197	0.466857	3	SNAI2	COL12A1	SMAD7
CUCCAUU	hsa-miR-136-5p	0.165197	0.466857	3	CD55	PERP	PHACTR2
GCUCAUG	hsa-miR-6847-3p	0.165197	0.466857	3	BAG2	CCPG1	SLFN5
ACCGGGG	hsa-miR-4655-5p	0.166404	0.181026	1	THBS1
GUCUACU	hsa-miR-934	0.166404	0.181026	1	PMAIP1
CUGCAGG	hsa-miR-1205	0.166865	0.366816	2	THBS1	PHLDA2
CAGCAUU	hsa-miR-4310/hsa-miR-7157-5p	0.167517	0.470033	3	MICA	IRS1	MYH9
UUCUGCC	hsa-miR-6738-3p	0.170246	0.37158	2	CPS1	ELL2
UUCUCUU	hsa-miR-6809-3p	0.172706	0.588812	5	CD55	MICA	GPX8	TTF2	FHL2
GCAGCAU	hsa-miR-103a-3p/hsa-miR-107	0.173134	0.651967	7	CEP55	PAWR	TK1	CAV1	SMAD7	NUS1	TCF19
AGUGUUC	hsa-miR-4255	0.173639	0.376344	2	NABP1	CPS1
CACCGGG	hsa-miR-181d-3p	0.174356	0.190554	1	TK1
GAAGAAG	hsa-miR-3185	0.174532	0.479561	3	LRIG3	PMAIP1	VEGFC
UGCAAUG	hsa-miR-106a-3p	0.176889	0.482737	3	MASTL	RRAS2	PHLDA2
ACUGCAG	hsa-miR-509-3-5p/hsa-miR-509-5p/hsa-miR-4418	0.177043	0.381108	2	THBS1	LACTB
AUAUUCA	hsa-miR-6074	0.177043	0.381108	2	PMAIP1	MASTL
AAUGCAU	hsa-miR-5700	0.180458	0.385872	2	GPX8	PMAIP1
AUGUAAC	hsa-miR-379-3p/hsa-miR-411-3p	0.180458	0.385872	2	PMAIP1	THBS1
UGACUGA	hsa-miR-3136-5p/hsa-miR-4439	0.180458	0.385872	2	ARHGAP18	BNC2
GCGCGCC	hsa-miR-4783-5p	0.182234	0.200082	1	SLFN5
AUUCAAC	hsa-miR-4272	0.183882	0.390636	2	DAB2	LRIG3
AACACUG	hsa-miR-141-3p/hsa-miR-200a-3p	0.184013	0.492264	3	EPHA2	KLF5	SMAD3
CAGGGAC	hsa-miR-211-3p	0.187316	0.395399	2	THBS1	EPHA2
GCGCCGG	hsa-miR-3195	0.190036	0.209609	1	PHLDA2
AAGACUU	hsa-miR-8087	0.19076	0.400163	2	GPX8	PMAIP1
CCCUUGA	hsa-miR-4780	0.19076	0.400163	2	GPR176	MICA
GUCAGUU	hsa-miR-223-3p	0.19076	0.400163	2	RRAS2	BAG2
GUGAGGU	hsa-miR-1294	0.19076	0.400163	2	TWIST1	PMAIP1
UGUGGAA	hsa-miR-6833-5p	0.19076	0.400163	2	TK1	CD55
UAUGUAU	hsa-miR-3924	0.192156	0.566898	4	TK1	PMAIP1	WNT5A	IL7R
AGCUUAU	hsa-miR-21-5p/hsa-miR-590-5p	0.192699	0.694331	8	PTGFR	AIM1	SMAD7	EDIL3	PHACTR2	STXBP5	KLF5	WNT5A
ACACACA	hsa-miR-8485	0.194115	0.742294	11	PRSS23	IRS1	BNC2	TWIST1	CTGF	CPA4	VANGL1	NUS1	SLFN5	COL12A1	MICA
AGCAGGG	hsa-miR-6510-5p	0.194211	0.404927	2	BNC2	C9orf3
CUGAGAC	hsa-miR-4329	0.194211	0.404927	2	MYH9	MICAL2
GAGUGGG	hsa-miR-4481/hsa-miR-4745-5p	0.194211	0.404927	2	MSC	SRD5A1
GCAGGUU	hsa-miR-657	0.194211	0.404927	2	THBS1	ELF4
AAAGUAU	hsa-miR-548l	0.196052	0.508144	3	CPS1	PAWR	CYR61
ACACACU	hsa-miR-603	0.196329	0.676467	7	IRS1	NUS1	CTGF	PRSS23	VANGL1	MICA	TWIST1
UAUAAUA	hsa-miR-374a-5p/hsa-miR-374b-5p	0.197002	0.617395	5	NUS1	WNT5A	PHACTR2	SEMA3C	LRIG3
ACUGAAC	hsa-miR-4724-5p	0.197671	0.409691	2	GPX8	TK1
GAAACUG	hsa-miR-4738-3p	0.197671	0.409691	2	MICA	PMAIP1
CGGAGAG	hsa-miR-5739	0.197765	0.219137	1	MICAL2
AAAAUCC	hsa-miR-4668-3p	0.198483	0.51132	3	KLF5	CEP55	STC2
ACAGAUG	hsa-miR-5683	0.201139	0.414455	2	STC2	PMAIP1
AGGUUUU	hsa-miR-329-5p	0.201139	0.414455	2	CNN2	SLC16A7
CUGAUUU	hsa-miR-29a-5p	0.201139	0.414455	2	CYR61	PMAIP1
GCUUCCU	hsa-miR-516a-3p/hsa-miR-516b-3p/hsa-miR-7162-5p	0.201139	0.414455	2	SRD5A1	GPX8
ACUGGCC	hsa-miR-193a-3p/hsa-miR-193b-3p	0.202159	0.749224	11	PMAIP1	PHLDA2	MTFR2	MYH9	TK1	EPHA2	AKR1C2	LOXL1	APOBEC3B	SMAD3	SKA1
UCCCCAG	hsa-miR-2355-5p	0.203367	0.517672	3	C9orf3	TENM3	NT5DC1
AUAAAAU	hsa-miR-3163	0.203676	0.625017	5	THBS1	LRIG3	DEPDC1	AXL	PVRL3
UUCUCUC	hsa-miR-4768-5p/hsa-miR-6833-3p	0.203676	0.625017	5	BICC1	GPX8	MICA	TTF2	FHL2
ACUAACU	hsa-miR-4637	0.20542	0.228665	1	THBS1
GGUUGUC	hsa-miR-323b-5p/hsa-miR-410-5p/hsa-miR-494-5p	0.20542	0.228665	1	LOXL2
GUUUGUU	hsa-miR-8068	0.208095	0.423983	2	ELF4	PHACTR2
AACAAAU	hsa-miR-7-1-3p/hsa-miR-7-2-3p	0.20828	0.524023	3	IL15	THBS1	TWIST1
UGUAUGU	hsa-miR-297	0.210746	0.527199	3	THBS1	BNC2	PMAIP1
CAGUCUG	hsa-miR-622	0.211582	0.428746	2	CYR61	PMAIP1
GCCAACC	hsa-miR-5189-3p	0.211582	0.428746	2	CD55	PHACTR2
CAGGUGU	hsa-miR-3934-5p	0.211765	0.590717	4	ADORA2B	COL5A1	LACTB	TTF2
UAGGGGG	hsa-miR-4278	0.213003	0.238192	1	CD55
AAAACCA	hsa-miR-548aa/hsa-miR-548ap-3p/hsa-miR-548t-3p	0.213219	0.530375	3	TFAP2C	EDIL3	SMTN
UACACAC	hsa-miR-3941	0.213565	0.668527	6	PRSS23	CTGF	TWIST1	IRS1	VANGL1	MICA
UGUACAA	hsa-let-7c-3p	0.215076	0.43351	2	FHL2	WNT5A
UUGCAGU	hsa-miR-6516-5p	0.217248	0.640261	5	PLP2	CPS1	THBS1	CYR61	COL12A1
GCAAAAG	hsa-miR-548aj-5p/hsa-miR-548f-5p/hsa-miR-548g-5p/hsa-miR-548x-5p	0.217757	0.597863	4	ELL2	COL12A1	CEP55	EOGT
CUUCUUC	hsa-miR-4778-3p	0.218183	0.536727	3	BICC1	SDC1	PHACTR2
CCGGAGC	hsa-miR-1203	0.220514	0.24772	1	MSC
GCUAGCA	hsa-miR-621	0.220514	0.24772	1	PAWR
CUGCUGA	hsa-miR-93-3p	0.221777	0.602627	4	PHLDA2	VANGL1	HMMR	LRIG3
AGUGAUU	hsa-miR-8062	0.222079	0.443038	2	MICA	PHLDA2
CAGCACC	hsa-miR-3065-3p	0.222079	0.443038	2	ITGA5	TRAM2
UUCCUAC	hsa-miR-3685	0.225587	0.447802	2	CLMP	GULP1
UUCCUGC	hsa-miR-3074-5p	0.225587	0.447802	2	BNC2	MICA
UCUCCAA	hsa-miR-515-5p/hsa-miR-519e-5p	0.225675	0.546255	3	CD55	SKA1	CYR61
CCGGCCG	hsa-miR-6850-3p	0.227954	0.257248	1	ADORA2B
GCGGCAG	hsa-miR-6820-5p	0.227954	0.257248	1	C9orf3
UUAGUGU	hsa-miR-3591-5p	0.2291	0.452566	2	LOX	CYR61
AAUGUUG	hsa-miR-409-3p	0.232617	0.45733	2	MET	ELL2
AUCCACG	hsa-miR-5092	0.235323	0.266776	1	ELL2
GGACUGA	hsa-miR-4740-5p	0.235323	0.266776	1	MICAL2
GGUUCUA	hsa-miR-182-3p	0.235323	0.266776	1	CPA4
GCAAAAU	hsa-miR-1468-3p	0.236001	0.6193	4	ELL2	CEP55	MICA	EOGT
ACACACC	hsa-miR-329-3p/hsa-miR-362-3p	0.2361	0.715938	7	CTGF	IRS1	PRSS23	MICA	VANGL1	BNC2	TWIST1
AACAUUC	hsa-miR-543	0.236137	0.462093	2	TWIST1	COL5A1
AGGCAGU	hsa-miR-34b-5p/hsa-miR-449c-5p/hsa-miR-2682-5p	0.236137	0.462093	2	CAV1	MET
GGAGAGU	hsa-miR-5192	0.236137	0.462093	2	TRAM2	PHLDA2
AGUGCAA	hsa-miR-130a-3p/hsa-miR-130b-3p/hsa-miR-301a-3p/hsa-miR-301b-3p/hsa-miR-454-3p/hsa-miR-3666/hsa-miR-4295	0.238038	0.737206	8	NABP1	DEPDC1	MET	CEP55	NUS1	ELL2	MASTL	EOGT
AAGGUGC	hsa-miR-18a-5p/hsa-miR-18b-5p/hsa-miR-4735-3p	0.238051	0.621682	4	CTGF	SMAD3	SASS6	LRIG3
CUUCACU	hsa-miR-6837-3p	0.23966	0.466857	2	SRD5A1	FHL2
UAGUGCA	hsa-miR-4671-3p	0.23966	0.466857	2	DEPDC1	ELL2
CUCCCUU	hsa-miR-4287/hsa-miR-4685-3p	0.240105	0.624064	4	SRD5A1	STC2	SNAI2	BNC2
AAAACGU	hsa-miR-424-3p	0.242623	0.276303	1	TRAM2
ACUGGAC	hsa-miR-3654	0.242623	0.276303	1	VANGL1
AGUUCUA	hsa-miR-3168	0.242623	0.276303	1	RBM24
UACCCUC	hsa-miR-7848-3p	0.242623	0.276303	1	RRAS2
ACAACAA	hsa-miR-3529-3p	0.243185	0.471621	2	THBS1	SMAD3
GGUGGGC	hsa-miR-541-3p/hsa-miR-654-5p	0.243185	0.471621	2	TNFAIP8	HOXC6
AAACCCC	hsa-miR-6771-3p	0.243343	0.568486	3	SLFN5	C9orf3	SKA1
GGGAGAG	hsa-miR-6731-5p/hsa-miR-8085	0.244227	0.628828	4	TRAM2	BNC2	SRD5A1	HOXC6
CACCUGA	hsa-miR-3622a-3p/hsa-miR-3622b-3p	0.246713	0.476385	2	MICA	CYR61
CAAAAUC	hsa-miR-8063	0.248433	0.574838	3	EPHA2	DEPDC1	EDIL3
AUAGCCC	hsa-miR-3651	0.249853	0.285831	1	PMAIP1
GCCGCCC	hsa-miR-4632-3p	0.249853	0.285831	1	CCPG1
GGUUCUC	hsa-miR-597-3p	0.249853	0.285831	1	CPA4
UCUGACC	hsa-miR-4256	0.249853	0.285831	1	CCPG1
UGCGUGG	hsa-miR-6821-5p	0.249853	0.285831	1	MYH9
AAUAUGA	hsa-miR-4517	0.250243	0.481149	2	CAV1	PMAIP1
UAAUUUU	hsa-miR-4775	0.252517	0.638356	4	TK1	PMAIP1	FHL2	IL7R
GAGGUAG	hsa-let-7a-5p/hsa-let-7b-5p/hsa-let-7c-5p/hsa-let-7d-5p/hsa-let-7e-5p/hsa-let-7f-5p/hsa-let-7g-5p/hsa-let-7i-5p/hsa-miR-98-5p/hsa-miR-4458/hsa-miR-4500	0.253596	0.866227	24	THBS1	LRIG3	CD55	CPA4	PMAIP1	ITGA3	TENM3	TPBG	PLK1	MICB	FLNB	SVIL	ELF4	MYH9	STC2	VANGL1	SEMA3C	HMMR	PLK2	TRAM2	MAGEA6	ITGA5	AIM1	SMAD7
AGCAGGA	hsa-miR-6165	0.253775	0.485913	2	SLC25A43	CAV1
CCCAGGG	hsa-miR-1915-3p/hsa-miR-6764-5p	0.2561	0.584366	3	TTF2	MICA	RAB27A
GGAGGAA	hsa-miR-766-5p	0.2561	0.584366	3	THBS1	CAV1	SMAD7
CUUCAAC	hsa-miR-676-5p	0.257308	0.490676	2	PLK2	EDIL3
UCUCAAG	hsa-miR-513c-5p/hsa-miR-514b-5p	0.257308	0.490676	2	NUS1	BNC2
UUGCCAU	hsa-miR-4776-3p	0.257308	0.490676	2	CD55	BICC1
CCUGGGG	hsa-miR-6852-5p	0.258663	0.587541	3	LACTB	SMAGP	S100A2
GAGACCA	hsa-miR-4786-5p	0.261229	0.590717	3	MICA	SLFN5	C9orf3
AAUUUUA	hsa-miR-590-3p	0.263137	0.689805	5	DEPDC1	PMAIP1	TK1	PAWR	PHACTR2
GAGAACU	hsa-miR-146a-5p/hsa-miR-146b-5p/hsa-miR-7153-5p	0.263799	0.593893	3	MICAL2	MSC	PMAIP1
UCCUGGG	hsa-miR-1343-3p/hsa-miR-6783-3p	0.263799	0.593893	3	S100A2	SMAGP	LACTB
CACUACC	hsa-miR-4999-3p	0.264109	0.304886	1	FHL2
AAAUAAU	hsa-miR-5692a	0.265063	0.652647	4	DEPDC1	NABP1	PMAIP1	STC2
GAGAAAU	hsa-miR-539-5p	0.266372	0.597069	3	GPX8	TWIST1	TRAM2
UCACAGG	hsa-miR-513a-5p	0.266372	0.597069	3	BAG2	FHL2	ADORA2B
AAAUGGA	hsa-miR-4694-3p	0.26791	0.504968	2	EOGT	CPS1
ACUCAGG	hsa-miR-510-5p	0.26791	0.504968	2	C9orf3	SMAD7
GAGCCCU	hsa-miR-1233-3p	0.26791	0.504968	2	SLC25A43	ITGA3
UUCCUGU	hsa-miR-7152-5p	0.26791	0.504968	2	MICA	BNC2
CUUCUCU	hsa-miR-942-5p	0.268949	0.600245	3	BNC2	BICC1	CD55
AACCCUA	hsa-miR-652-5p	0.271136	0.314414	1	SDC1
UAGCAAU	hsa-miR-4766-3p	0.271136	0.314414	1	EOGT
UUCUCCC	hsa-miR-629-3p	0.271528	0.603421	3	STC2	BNC2	PERP
UCUCCCA	hsa-miR-4713-5p	0.27411	0.606597	3	STC2	PERP	BNC2
GCAAGAC	hsa-miR-4696	0.274978	0.514496	2	ARHGAP18	SLC25A43
ACCUUGC	hsa-miR-3200-3p	0.278096	0.323942	1	CD55
AGGGCAU	hsa-miR-4761-3p	0.278096	0.323942	1	NABP1
CUGAUCC	hsa-miR-3151-3p	0.278096	0.323942	1	MICB
GCGGGCG	hsa-miR-4767	0.278096	0.323942	1	STC2
GGGGCUA	hsa-miR-4489	0.278096	0.323942	1	CD55
GGUUCUG	hsa-miR-152-5p	0.278096	0.323942	1	CPA4
UAACUCC	hsa-miR-4764-3p	0.278096	0.323942	1	MASTL
UGGUUCC	hsa-miR-218-1-3p	0.278096	0.323942	1	CPA4
UGAAGCU	hsa-miR-127-5p	0.278512	0.51926	2	SLFN5	STC2
AAAUGAA	hsa-miR-3646	0.279282	0.612949	3	DEPDC1	PMAIP1	PAWR
AAGGAAA	hsa-miR-651-3p	0.279282	0.612949	3	CD55	NUS1	RRAS2
ACCCGUA	hsa-miR-99a-5p/hsa-miR-99b-5p/hsa-miR-100-5p	0.279537	0.706955	5	DCBLD1	CYR61	PLK1	SMAD7	LRIG3
UUUUCAU	hsa-miR-335-3p	0.281968	0.671703	4	LRIG3	TTF2	PMAIP1	NT5DC1
CAGUAAA	hsa-miR-545-5p	0.282044	0.524023	2	ADORA2B	BNC2
GGGACUG	hsa-miR-3199/hsa-miR-8052	0.282044	0.524023	2	IL7R	MASTL
AGGCCUU	hsa-miR-1245b-5p/hsa-miR-3142	0.28499	0.333469	1	RBM24
GACCAUG	hsa-miR-591	0.28499	0.333469	1	PAWR
UCCUAGU	hsa-miR-7975	0.28499	0.333469	1	GULP1
UGAAUUA	hsa-miR-183-3p	0.285575	0.528787	2	WNT5A	PHACTR2
CAACAAA	hsa-miR-3065-5p	0.289104	0.533551	2	TWIST1	THBS1
CAGUUAC	hsa-miR-935	0.289104	0.533551	2	RRAS2	COL12A1
CUUUCCU	hsa-miR-3124-3p	0.289654	0.625652	3	TENM3	STC2	CD109
GUGGGUU	hsa-miR-6793-5p	0.291818	0.342997	1	LOXL2
UGGGCCC	hsa-miR-6724-5p/hsa-miR-6773-5p	0.291818	0.342997	1	S100A2
CAGUUUU	hsa-miR-4328	0.292631	0.538315	2	EDIL3	BAG2
GGUGGGU	hsa-miR-6769a-5p/hsa-miR-6769b-5p	0.292631	0.538315	2	TNFAIP8	HOXC6
CUUAAAC	hsa-miR-302a-5p	0.296157	0.543079	2	CYR61	CPS1
GAAGGGA	hsa-miR-7515	0.296157	0.543079	2	DAB2	MET
UAUUAUU	hsa-miR-4795-3p	0.296157	0.543079	2	PMAIP1	MASTL
CAAAAUG	hsa-miR-4698	0.297453	0.63518	3	CEP55	DEPDC1	EDIL3
ACUGGAU	hsa-miR-1243	0.298582	0.352525	1	STC2
GACCCCU	hsa-miR-6846-3p	0.298582	0.352525	1	ITGA5
GGAUAUG	hsa-miR-3201/hsa-miR-4791	0.298582	0.352525	1	CAV1
GGGAUCC	hsa-miR-4713-3p	0.298582	0.352525	1	STC2
UAUACAG	hsa-let-7f-2-3p/hsa-miR-1185-1-3p/hsa-miR-1185-2-3p	0.299679	0.547843	2	PMAIP1	IRS1
UGAAUUC	hsa-miR-4452	0.299679	0.547843	2	WNT5A	PHACTR2
UCUCCCU	hsa-miR-6867-3p	0.300055	0.638356	3	BNC2	PERP	STC2
AACUAGA	hsa-miR-708-3p	0.305282	0.362053	1	PHACTR2
AUGUCCC	hsa-miR-6834-3p	0.305282	0.362053	1	BICC1
GCUGGCU	hsa-miR-5580-5p	0.305282	0.362053	1	MICAL2
GGCUGCU	hsa-miR-6762-3p	0.305282	0.362053	1	CYR61
GGCUGUU	hsa-miR-4687-3p	0.305282	0.362053	1	FHL2
UAGUCUC	hsa-miR-4474-5p	0.305282	0.362053	1	CEP55
GGAGAGA	hsa-miR-185-5p/hsa-miR-4306/hsa-miR-4644	0.305473	0.697904	4	PHLDA2	BNC2	PHACTR2	HOXC6
AACCUGG	hsa-miR-490-3p	0.31023	0.562134	2	NUS1	MYH9
AAUUUAG	hsa-miR-32-3p	0.31023	0.562134	2	IL7R	SMTN
AGCAAGA	hsa-miR-451b	0.31023	0.562134	2	SLC25A43	ARHGAP18
CCAGCAU	hsa-miR-338-3p	0.31023	0.562134	2	MYH9	TENM3
GGGGAGA	hsa-miR-3175	0.310477	0.651059	3	BNC2	TTF2	HOXC6
UAUACCU	hsa-miR-3144-3p	0.311918	0.37158	1	CD55
AAUGCCC	hsa-miR-365a-3p/hsa-miR-365b-3p	0.31374	0.566898	2	VANGL1	PHACTR2
GAGACAG	hsa-miR-4524a-3p	0.315694	0.657411	3	RAB27A	MICA	MYH9
UCACCAC	hsa-miR-197-3p	0.316657	0.745066	5	MICA	NUS1	IL1R1	PMAIP1	MSRB3
AGUUGGG	hsa-miR-4259	0.318492	0.381108	1	MSC
CACGUGC	hsa-miR-6767-3p	0.318492	0.381108	1	SLFN5
CUUGUAU	hsa-miR-643	0.318492	0.381108	1	PMAIP1
GGGAUCG	hsa-miR-638	0.318492	0.381108	1	STC2
UAAGGGA	hsa-miR-6892-5p	0.318492	0.381108	1	VANGL1
UCCCUUU	hsa-miR-204-5p/hsa-miR-211-5p	0.320409	0.748877	5	PLAUR	BDNF	STC2	SNAI2	MICA
AGGGGGA	hsa-miR-4716-3p/hsa-miR-6794-5p	0.320749	0.576426	2	CD55	ITGA3
AUAAAGU	hsa-miR-142-5p/hsa-miR-5590-3p	0.320912	0.663763	3	CD55	RRAS2	BAG2
ACUAGAU	hsa-miR-28-3p	0.325002	0.390636	1	FHL2
AUACCUC	hsa-miR-875-5p	0.325002	0.390636	1	CD55
CCAAUAC	hsa-miR-323b-3p	0.325002	0.390636	1	MICA
GUGGGCU	hsa-miR-4417	0.325002	0.390636	1	FXYD5
AAGAAUA	hsa-miR-6507-5p	0.327741	0.585953	2	CEP55	MYH9
AUACAAG	hsa-miR-300/hsa-miR-381-3p	0.327741	0.585953	2	TWIST1	ITGA3
GCAGGUG	hsa-miR-3665	0.327741	0.585953	2	THBS1	ELF4
GUGACAG	hsa-miR-542-3p	0.327741	0.585953	2	CD55	SLC25A43
UGCCAAU	hsa-miR-192-3p	0.327741	0.585953	2	NCEH1	CD55
AUGUAAA	hsa-miR-4495	0.33123	0.590717	2	THBS1	PMAIP1
UACACAG	hsa-miR-4672	0.33123	0.590717	2	PRSS23	TWIST1
AGACCAU	hsa-miR-6502-3p	0.331452	0.400163	1	PMAIP1
AGCAGGC	hsa-miR-4690-5p	0.331452	0.400163	1	TFAP2C
AGUGCCC	hsa-miR-371b-3p	0.331452	0.400163	1	PHACTR2
AUCAUGG	hsa-miR-2681-3p	0.331452	0.400163	1	ARHGAP18
GUCAGUG	hsa-miR-4697-3p	0.331452	0.400163	1	RRAS2
GUUGCAA	hsa-miR-4684-3p	0.331452	0.400163	1	PERP
UACCCAU	hsa-miR-5591-3p	0.331452	0.400163	1	PMAIP1
UAGCACA	hsa-miR-585-5p	0.331452	0.400163	1	DEPDC1
UGUGGGU	hsa-miR-6759-5p	0.331452	0.400163	1	ARHGAP18
GUGUGUG	hsa-miR-6867-5p	0.331696	0.76031	5	IRS1	NT5DC1	TNFAIP8	BNC2	FHL2
UCCUCUC	hsa-miR-7111-3p	0.333961	0.679642	3	CLMP	IL15	PRSS23
GAGCCCC	hsa-miR-1225-3p	0.334714	0.595481	2	ITGA3	SLC25A43
GGGAAGG	hsa-miR-4747-5p/hsa-miR-5196-5p	0.336571	0.682818	3	FOSL1	MYH9	ARHGAP18
AGGACUG	hsa-miR-3169	0.33784	0.409691	1	PMAIP1
GAUUGUU	hsa-miR-4445-5p	0.33784	0.409691	1	GPR176
UCGGGAA	hsa-miR-425-3p	0.33784	0.409691	1	MICA
UCCUCUU	hsa-miR-6881-3p	0.33918	0.685994	3	IL15	PRSS23	CLMP
CUCUCUG	hsa-miR-6817-3p	0.340009	0.736015	4	BICC1	GPX8	MICA	TTF2
GCAGGGG	hsa-miR-1909-3p/hsa-miR-6722-3p	0.341666	0.605009	2	PHLDA2	C9orf3
UCUCUAC	hsa-miR-4684-5p	0.341788	0.68917	3	MICA	FHL2	AXL
AGCCUGC	hsa-miR-596	0.344167	0.419219	1	CLMP
CUAUACA	hsa-miR-1284	0.344167	0.419219	1	PMAIP1
GGCCUGU	hsa-miR-6735-3p	0.344167	0.419219	1	SMAD7
UCCUAGG	hsa-miR-5571-3p	0.344167	0.419219	1	GULP1
UGGGUGC	hsa-miR-6741-5p	0.344167	0.419219	1	SGMS2
GGGUUCC	hsa-miR-23a-5p/hsa-miR-23b-5p	0.348596	0.614537	2	LACTB	SMAGP
AACUCUA	hsa-miR-618	0.350434	0.428746	1	MASTL
AUGGCUG	hsa-miR-889-5p	0.350434	0.428746	1	IL7R
GACAACU	hsa-miR-549a	0.350434	0.428746	1	RRAS2
GAGGACA	hsa-miR-5004-5p	0.350434	0.428746	1	COL12A1
GUGAUAU	hsa-miR-3689a-5p/hsa-miR-3689b-5p/hsa-miR-3689e/hsa-miR-3689f	0.350434	0.428746	1	SGMS2
GUGGCCC	hsa-miR-663b	0.350434	0.428746	1	SMAD7
UCUAGAU	hsa-miR-4777-5p	0.350434	0.428746	1	PMAIP1
GCAGAAG	hsa-miR-298	0.352052	0.6193	2	ELF4	SRD5A1
CACACCU	hsa-miR-1228-3p	0.352215	0.701874	3	EDIL3	IL7R	VANGL1
GAAGGAA	hsa-miR-1252-5p	0.355502	0.624064	2	RRAS2	CD55
AAAGUGC	hsa-miR-17-5p/hsa-miR-20a-5p/hsa-miR-20b-5p/hsa-miR-93-5p/hsa-miR-106a-5p/hsa-miR-106b-5p/hsa-miR-519d-3p/hsa-miR-526b-3p	0.35571	0.900897	18	CAV1	MASTL	CPS1	FXYD5	MYH9	NABP1	RRAS2	HMMR	TWIST1	MICB	SMAD7	DEPDC1	SMAD3	THBS1	LOXL1	BAG2	DAB2	STC2
AGUACUG	hsa-miR-1278	0.356642	0.438274	1	MICA
AUCUGCU	hsa-miR-4686	0.356642	0.438274	1	VANGL1
GAUUGUC	hsa-miR-219a-5p/hsa-miR-4782-3p/hsa-miR-6766-3p	0.356642	0.438274	1	GPR176
UACCUCA	hsa-miR-4777-3p	0.356642	0.438274	1	IRS1
UGGGACA	hsa-miR-1302/hsa-miR-4298	0.356642	0.438274	1	SYNC
GAAGGGG	hsa-miR-3179	0.358945	0.628828	2	DAB2	FOSL1
AAAGUUU	hsa-miR-561-3p	0.362382	0.633592	2	NT5DC1	BNC2
GAACUCU	hsa-miR-4680-5p	0.362382	0.633592	2	LACTB	PAWR
UCGGGAG	hsa-miR-6771-5p	0.362382	0.633592	2	SRD5A1	MICA
ACCCAUU	hsa-miR-660-5p	0.362791	0.447802	1	PMAIP1
CUGUUCU	hsa-miR-26b-3p	0.362791	0.447802	1	SRD5A1
GAUCAGG	hsa-miR-4772-5p	0.362791	0.447802	1	MICA
GGAUGAC	hsa-miR-6744-5p	0.362791	0.447802	1	CPS1
GGGAUGA	hsa-miR-5187-5p	0.362791	0.447802	1	EPHA2
CCUUCUG	hsa-miR-1237-3p	0.365812	0.638356	2	TTF2	CD55
AACCUGU	hsa-miR-649	0.368882	0.45733	1	NUS1
AUCACUA	hsa-miR-34c-3p	0.368882	0.45733	1	FHL2
CAGUUCC	hsa-miR-584-3p	0.368882	0.45733	1	CAV1
CUGAAUA	hsa-miR-4427	0.368882	0.45733	1	WNT5A
GACUUCU	hsa-miR-6505-3p	0.368882	0.45733	1	CCPG1
GGCCCAA	hsa-miR-3136-3p/hsa-miR-7155-3p	0.368882	0.45733	1	S100A2
GGGGAUU	hsa-miR-4450	0.368882	0.45733	1	THBS1
GGUGCGG	hsa-miR-675-5p/hsa-miR-4466	0.368882	0.45733	1	MICAL2
UGCCCUA	hsa-miR-3157-3p	0.368882	0.45733	1	DAB2
UGUGGCC	hsa-miR-7108-5p	0.368882	0.45733	1	SMAD7
AGCAAAA	hsa-miR-548p	0.369235	0.64312	2	MICA	COL12A1
UUCUGCA	hsa-miR-544a	0.369235	0.64312	2	ELL2	SMAD7
UAUAAAG	hsa-miR-340-5p	0.372524	0.771744	4	CD55	MET	GPX8	DEPDC1
AGGGCUC	hsa-miR-5088-5p	0.374915	0.466857	1	MICB
AUCUUAC	hsa-miR-200a-5p/hsa-miR-200b-5p	0.374915	0.466857	1	CPS1
CUUGUGU	hsa-miR-581	0.374915	0.466857	1	ARHGAP18
GGCUUCU	hsa-miR-6815-3p	0.374915	0.466857	1	MICB
UCUGCUC	hsa-miR-6828-3p	0.374915	0.466857	1	PHLDA2
UGUGGCU	hsa-miR-4474-3p	0.374915	0.466857	1	IL7R
GGAAGAG	hsa-miR-6077	0.375599	0.730457	3	TTF2	PERP	TRAM2
CUUGAAG	hsa-miR-4635	0.379022	0.778889	4	CLMP	WNT5A	LACTB	SLFN5
CCUGGGU	hsa-miR-6742-3p	0.380776	0.736809	3	SMAGP	S100A2	LACTB
AGGGUCU	hsa-miR-1182	0.38089	0.476385	1	EPHA2
GAUUGUA	hsa-miR-508-3p	0.38089	0.476385	1	GPR176
CCUGGGC	hsa-miR-939-3p	0.385514	0.786035	4	S100A2	LACTB	SMAGP	VEGFC
CUCUUCC	hsa-miR-1236-3p	0.385944	0.74316	3	BICC1	C9orf3	FHL2
AAGGGGU	hsa-miR-3936	0.386809	0.485913	1	VANGL1
ACAUGGC	hsa-miR-942-3p	0.386809	0.485913	1	IL7R
AUCUGAG	hsa-miR-3200-5p	0.386809	0.485913	1	VEGFC
AUGAUGC	hsa-miR-1322	0.386809	0.485913	1	PLK1
CCUGUAC	hsa-miR-486-5p	0.386809	0.485913	1	BAG2
GACUUCC	hsa-miR-617	0.386809	0.485913	1	CCPG1
GCAACUU	hsa-miR-891b	0.386809	0.485913	1	LACTB
GCAAGGC	hsa-miR-4708-3p	0.386809	0.485913	1	PLK1
UCAUUCG	hsa-miR-1298-5p	0.386809	0.485913	1	PMAIP1
UGUGGGG	hsa-miR-6796-5p	0.386809	0.485913	1	ARHGAP18
GUGCAAA	hsa-miR-19a-3p/hsa-miR-19b-3p	0.38849	0.864639	8	DEPDC1	ELL2	THBS1	EOGT	CEP55	NUS1	RRAS2	LRIG3
GGCAACA	hsa-miR-196a-3p	0.389618	0.671703	2	SKA1	VEGFC
CAGGUGC	hsa-miR-764	0.391103	0.749512	3	COL5A1	LACTB	FHL2
AACUAAU	hsa-miR-3129-3p/hsa-miR-5583-5p	0.392672	0.49544	1	PMAIP1
ACUCACU	hsa-miR-3680-5p	0.392672	0.49544	1	NUS1
ACUGUGU	hsa-miR-892a	0.392672	0.49544	1	BNC2
AGGGCUG	hsa-miR-4446-3p	0.392672	0.49544	1	PHLDA2
AUGCCUU	hsa-miR-532-5p	0.392672	0.49544	1	CD55
CUAAAGG	hsa-miR-4509	0.392672	0.49544	1	EPHA2
CUGGUAA	hsa-miR-4490	0.392672	0.49544	1	NUS1
GGCAGCG	hsa-miR-885-3p	0.392672	0.49544	1	SGMS2
GGCUGUG	hsa-miR-7974	0.392672	0.49544	1	FHL2
GGGCCCC	hsa-miR-296-5p	0.392672	0.49544	1	S100A2
GUGGGAC	hsa-miR-4648	0.392672	0.49544	1	ARHGAP18
GUUGGGC	hsa-miR-3147	0.392672	0.49544	1	MICA
UAAGACU	hsa-miR-499a-5p	0.392672	0.49544	1	PMAIP1
UCCUACA	hsa-miR-155-3p	0.392672	0.49544	1	CLMP
UCUAGAG	hsa-miR-518d-5p/hsa-miR-518e-5p/hsa-miR-518f-5p/hsa-miR-519a-5p/hsa-miR-519b-5p/hsa-miR-519c-5p/hsa-miR-520c-5p/hsa-miR-522-5p/hsa-miR-523-5p/hsa-miR-526a	0.392672	0.49544	1	PMAIP1
UGAACUA	hsa-miR-7158-3p	0.392987	0.676467	2	PAWR	LACTB
AUGUGUA	hsa-miR-511-3p	0.393678	0.752688	3	LOXL2	IRS1	PMAIP1
CUCUCUC	hsa-miR-7110-3p	0.396317	0.797945	4	BICC1	MICA	GPX8	TTF2
AAUCUCA	hsa-miR-216a-5p	0.396348	0.68123	2	SMAD7	CPS1
CAGUGUC	hsa-miR-6733-3p	0.398479	0.504968	1	THBS1
GGCGCCU	hsa-miR-566	0.398479	0.504968	1	MASTL
GGGCAUG	hsa-miR-4253/hsa-miR-6862-5p	0.398479	0.504968	1	NABP1
GGGUUUA	hsa-miR-629-5p	0.398479	0.504968	1	PERP
UAGUGCU	hsa-miR-4473	0.398479	0.504968	1	DEPDC1
CCUGAGA	hsa-miR-4324	0.399701	0.685994	2	MICAL2	CPS1
CGCCUCC	hsa-miR-1281	0.399701	0.685994	2	SMAGP	RAB27A
CUGCAAG	hsa-miR-2276-3p	0.403045	0.690758	2	PLK1	RAB27A
AGCAGCA	hsa-miR-15a-5p/hsa-miR-15b-5p/hsa-miR-16-5p/hsa-miR-195-5p/hsa-miR-424-5p/hsa-miR-497-5p/hsa-miR-6838-5p	0.404124	0.927363	18	CEP55	NT5DC1	SMAD3	SMAD7	PLAUR	PLK1	TTF2	WNT5A	CCPG1	BNC2	TPBG	PHLDA2	KCNN4	CD55	EPHA2	BDNF	PHACTR2	ANLN
CAGUUCU	hsa-miR-4277	0.404231	0.514496	1	CAV1
GAGUUGG	hsa-miR-571	0.404231	0.514496	1	MSC
GAUCCGA	hsa-miR-4454	0.404231	0.514496	1	TRAM2
UCCCUAU	hsa-miR-6883-3p	0.404231	0.514496	1	BAG2
UUGACAC	hsa-miR-514a-3p/hsa-miR-514b-3p	0.404231	0.514496	1	CEP55
CUGCCCU	hsa-miR-18a-3p	0.404939	0.807472	4	SMAD3	CPS1	PMAIP1	SVIL
CUGAGGU	hsa-miR-7162-3p	0.406381	0.695522	2	MICA	ITGA3
GGAAGAC	hsa-miR-7-5p	0.408299	0.855905	6	GLT8D2	TRAM2	CAV1	NCEH1	RRAS2	IRS1
GGAGGAU	hsa-miR-6894-5p	0.409708	0.700286	2	SLC25A43	ITGA3
CACUGUU	hsa-miR-1208	0.409928	0.524023	1	ADORA2B
GAGCUUA	hsa-miR-27b-5p	0.409928	0.524023	1	TTF2
GCACCAU	hsa-miR-767-5p	0.413025	0.70505	2	LOX	FBN1
CCCACCU	hsa-miR-1224-3p	0.414176	0.778095	3	LACTB	C9orf3	PLK1
UGAGCCA	hsa-miR-6807-5p	0.415035	0.844154	5	CD109	ITGA3	ADORA2B	CPA4	SLC25A43
AGGAUGU	hsa-miR-1265	0.415571	0.533551	1	SLC25A43
CGGGGAG	hsa-miR-6777-5p/hsa-miR-6889-5p	0.415571	0.533551	1	THBS1
GAAGUAC	hsa-miR-5585-5p	0.415571	0.533551	1	ITGA5
GAAUUGU	hsa-miR-219a-2-3p	0.415571	0.533551	1	SRD5A1
GGGCCAU	hsa-miR-6508-3p	0.415571	0.533551	1	FXYD5
UCUGAUC	hsa-miR-3192-3p	0.415571	0.533551	1	MICB
ACAGAGU	hsa-miR-4797-5p	0.416334	0.709814	2	RAB27A	SRD5A1
CAGGAGU	hsa-miR-4433a-3p	0.419268	0.784447	3	MICA	ITGA3	SMAD7
CCUCCUG	hsa-miR-660-3p	0.419974	0.824146	4	SRD5A1	TENM3	SMAGP	CAV1
ACUGACA	hsa-miR-888-3p	0.42116	0.543079	1	EPHA2
AUUGAGA	hsa-miR-4461	0.42116	0.543079	1	PAWR
CUGAUGA	hsa-miR-4502	0.42116	0.543079	1	TENM3
GCUGAGU	hsa-miR-8077	0.42116	0.543079	1	MASTL
GGCCAUC	hsa-miR-4529-5p	0.42116	0.543079	1	PLK2
GGGAGCG	hsa-miR-6090	0.42116	0.543079	1	HOXC6
UGGCAUC	hsa-miR-4642	0.42116	0.543079	1	PERP
UUGGUUC	hsa-miR-659-3p	0.42116	0.543079	1	CPA4
UAUCAGA	hsa-miR-361-5p	0.422923	0.719341	2	NCEH1	TWIST1
GAGUGUG	hsa-miR-574-5p	0.424255	0.82891	4	BNC2	NT5DC1	FHL2	TNFAIP8
UUCAAGC	hsa-miR-498	0.424346	0.790799	3	LACTB	LOXL2	SMAGP
GCAGGAG	hsa-miR-4722-5p	0.424469	0.853682	5	SLC25A43	PERP	MYH9	CAV1	MICA
AUAAUAC	hsa-miR-369-3p	0.426203	0.724105	2	NUS1	PHACTR2
AGCCUUC	hsa-miR-3614-3p	0.426697	0.552607	1	TNFAIP8
CUGUGGA	hsa-miR-7114-5p	0.426697	0.552607	1	MSC
UAGGUAU	hsa-miR-331-5p	0.426697	0.552607	1	ELF4
CAAAAAA	hsa-miR-3613-3p	0.431998	0.861304	5	PLK2	SLFN5	SKA1	SGMS2	MICA
ACAGCCC	hsa-miR-6856-3p	0.432181	0.562134	1	MICB
AGCAAUG	hsa-miR-3908	0.432181	0.562134	1	EOGT
AGCCCUU	hsa-miR-129-1-3p/hsa-miR-129-2-3p	0.432181	0.562134	1	MICB
CAAUCAC	hsa-miR-4705	0.432181	0.562134	1	NUS1
UGCAUGU	hsa-miR-4666b	0.432181	0.562134	1	BNC2
UGGUGAG	hsa-miR-7855-5p	0.432181	0.562134	1	CPA4
CCGCCUG	hsa-miR-4485-5p	0.432735	0.733633	2	RAB27A	SMAGP
CCUUCUU	hsa-miR-1248	0.432735	0.733633	2	TTF2	CD55
UGAACUG	hsa-miR-203b-3p	0.432735	0.733633	2	LACTB	PAWR
UCACACA	hsa-miR-377-3p	0.434457	0.803503	3	IL7R	EDIL3	ADORA2B
AAAACCC	hsa-miR-548as-3p	0.435987	0.738397	2	COL12A1	TFAP2C
UGGGAUC	hsa-miR-450b-3p/hsa-miR-769-3p	0.435987	0.738397	2	MICA	STC2
ACCAGCA	hsa-miR-634	0.437613	0.571662	1	CYR61
AUGGUUG	hsa-miR-758-5p	0.437613	0.571662	1	ELL2
CUCAGUA	hsa-miR-4797-3p	0.437613	0.571662	1	CEP55
GCCCUUC	hsa-miR-6886-3p	0.437613	0.571662	1	MICB
GGAUGUG	hsa-miR-4764-5p	0.437613	0.571662	1	DAB2
GGAUUUU	hsa-miR-1290	0.437613	0.571662	1	TTF2
GUGGGAU	hsa-miR-4654/hsa-miR-4769-5p	0.437613	0.571662	1	ARHGAP18
UGACAUC	hsa-miR-489-3p	0.437613	0.571662	1	KLF5
UGCCUGC	hsa-miR-6894-3p	0.437613	0.571662	1	DEPDC1
UGCAAAA	hsa-miR-548aw	0.441998	0.81303	3	ELL2	CEP55	EOGT
ACCAGGC	hsa-miR-1911-3p	0.442993	0.58119	1	CAV1
ACCAGGG	hsa-miR-6753-5p	0.442993	0.58119	1	CAV1
AUCCAGC	hsa-miR-5586-5p	0.442993	0.58119	1	PAWR
GCUAUGC	hsa-miR-31-3p	0.442993	0.58119	1	NUS1
GUGACAA	hsa-miR-4504	0.442993	0.58119	1	RRAS2
UGAGUCU	hsa-miR-627-5p	0.442993	0.58119	1	SLFN5
CUGGACU	hsa-miR-378a-3p/hsa-miR-378b/hsa-miR-378c/hsa-miR-378d/hsa-miR-378e/hsa-miR-378f/hsa-miR-378h/hsa-miR-378i/hsa-miR-422a	0.44568	0.752688	2	MSC	PHACTR2
AGACUGA	hsa-miR-4499	0.448322	0.590717	1	BNC2
AUGAGAG	hsa-miR-4712-3p	0.448322	0.590717	1	COL12A1
AUGGUUC	hsa-miR-218-2-3p	0.448322	0.590717	1	ELL2
CAAGGAA	hsa-miR-6830-5p	0.448322	0.590717	1	TPBG
CAGAUGA	hsa-miR-1245b-3p	0.448322	0.590717	1	CPA4
CAUGUGA	hsa-miR-3607-5p	0.448322	0.590717	1	PAWR
CUGUGAU	hsa-miR-4679	0.448322	0.590717	1	LOXL2
GAAGAUU	hsa-miR-4699-5p	0.448322	0.590717	1	PLP2
UAGGCAC	hsa-miR-4423-3p	0.448322	0.590717	1	SLC16A7
UGGGUUG	hsa-miR-3940-5p/hsa-miR-4507	0.448322	0.590717	1	LOXL2
CCUGAGG	hsa-miR-544b	0.452092	0.762216	2	MICA	CPS1
UACACAU	hsa-miR-466	0.452092	0.762216	2	TWIST1	PRSS23
ACAAGUC	hsa-miR-6882-5p	0.453601	0.600245	1	TFAP2C
AGACUGG	hsa-miR-4463	0.453601	0.600245	1	CAV1
CCUGUUC	hsa-miR-1266-3p	0.453601	0.600245	1	SRD5A1
GGCACCA	hsa-miR-593-5p	0.453601	0.600245	1	PLK1
GGUGAGC	hsa-miR-4792	0.453601	0.600245	1	CPA4
UAGUGAG	hsa-miR-921	0.453601	0.600245	1	PERP
UAUGGUU	hsa-miR-584-5p	0.453601	0.600245	1	ELL2
CCCAGGU	hsa-miR-4726-3p	0.458461	0.771744	2	MICA	RAB27A
CGGGAGA	hsa-miR-6746-5p	0.458461	0.771744	2	MICA	SRD5A1
ACAUUAC	hsa-miR-323a-3p	0.458829	0.609773	1	DEPDC1
CUAAAGA	hsa-miR-4744	0.458829	0.609773	1	EPHA2
CUGGCUG	hsa-miR-3064-5p/hsa-miR-6504-5p	0.458829	0.609773	1	TRAM2
UUGGGGC	hsa-miR-4260	0.458829	0.609773	1	MSC
GAGGCAG	hsa-miR-1827	0.460975	0.905131	6	MICA	TPBG	THBS1	SRD5A1	CPA4	MYH9
ACCUUGG	hsa-miR-6813-3p	0.464008	0.6193	1	CD55
ACUCCAA	hsa-miR-3145-5p	0.464008	0.6193	1	MICA
AGCUUGG	hsa-miR-4453/hsa-miR-4538	0.464008	0.6193	1	MYH9
AUUCUGU	hsa-miR-4778-5p	0.464008	0.6193	1	CPS1
AUUUGGU	hsa-miR-5002-5p	0.464008	0.6193	1	BAG2
CUGAAUU	hsa-miR-4680-3p	0.464008	0.6193	1	WNT5A
GGUUGGG	hsa-miR-92a-1-5p	0.464008	0.6193	1	PLK1
UGAAGGG	hsa-miR-6864-5p	0.464008	0.6193	1	DAB2
UUAUCAG	hsa-miR-374a-3p	0.464008	0.6193	1	SMTN
UACAGGC	hsa-miR-5095/hsa-miR-7151-3p	0.464495	0.874166	4	ADORA2B	TTF2	FHL2	MASTL
AGUGUAG	hsa-miR-4280	0.469137	0.628828	1	LOX
AUGUAGU	hsa-miR-7852-3p	0.469137	0.628828	1	SGMS2
CUGGGGG	hsa-miR-637	0.469137	0.628828	1	NCEH1
UCUGCCA	hsa-miR-4727-5p	0.469137	0.628828	1	CPS1
AUAAUAU	hsa-miR-5692b/hsa-miR-5692c	0.471072	0.790799	2	NUS1	PHACTR2
AGUGUGC	hsa-miR-648	0.474218	0.638356	1	THBS1
GGGGCGG	hsa-miR-3180-3p/hsa-miR-3180/hsa-miR-3196/hsa-miR-6816-5p	0.474218	0.638356	1	MSC
AGGGAGA	hsa-miR-6760-5p	0.477312	0.800327	2	HOXC6	COL5A1
GGGUGGG	hsa-miR-6756-5p/hsa-miR-6766-5p	0.477312	0.800327	2	THBS1	SGMS2
UGCAUUG	hsa-miR-33a-5p/hsa-miR-33b-5p	0.477312	0.800327	2	FOSL1	TWIST1
GCCUGCC	hsa-miR-4763-5p	0.47925	0.647883	1	DEPDC1
GGAAACA	hsa-miR-4261	0.47925	0.647883	1	EOGT
UCCUCCC	hsa-miR-6749-3p	0.481156	0.893222	4	TENM3	CAV1	SRD5A1	SNAI2
UCUCUCU	hsa-miR-6873-3p	0.483225	0.895604	4	MICA	GPX8	BICC1	TTF2
AGAAAUG	hsa-miR-5680	0.483508	0.809854	2	FHL2	THBS1
AAAAACU	hsa-miR-548ae-3p/hsa-miR-548ah-3p/hsa-miR-548aj-3p/hsa-miR-548am-3p/hsa-miR-548aq-3p/hsa-miR-548j-3p/hsa-miR-548x-3p	0.483958	0.867021	3	MICA	SNAI2	SLC25A43
CAGGUGA	hsa-miR-125a-3p	0.483958	0.867021	3	COL5A1	THBS1	LACTB
CCUCCUC	hsa-miR-5193	0.483958	0.867021	3	SRD5A1	CAV1	TENM3
CAGAUUC	hsa-miR-10b-3p	0.484235	0.657411	1	PLK1
CUAGAAA	hsa-miR-6508-5p/hsa-miR-8067	0.484235	0.657411	1	FHL2
CUCACCA	hsa-miR-6511a-3p/hsa-miR-6511b-3p	0.484235	0.657411	1	CEP55
GGGCUGG	hsa-miR-762/hsa-miR-4492/hsa-miR-4498/hsa-miR-5001-5p	0.484235	0.657411	1	PHLDA2
GGGGGCG	hsa-miR-1237-5p/hsa-miR-4488/hsa-miR-4697-5p	0.484235	0.657411	1	ARHGAP18
UCUGGAG	hsa-miR-516b-5p	0.484235	0.657411	1	LRIG3
AAAGUGG	hsa-miR-4796-3p	0.486381	0.870196	3	RRAS2	CAV1	CPS1
UGCCUGU	hsa-miR-6514-3p	0.486588	0.814618	2	BAG2	DEPDC1
AAGAACC	hsa-miR-548b-3p	0.489172	0.666939	1	BICC1
ACUCAAA	hsa-miR-888-5p	0.489172	0.666939	1	PMAIP1
AGCAGUG	hsa-miR-4519	0.489172	0.666939	1	STC2
CAGAACA	hsa-miR-589-3p	0.489172	0.666939	1	TENM3
CAGCUGG	hsa-miR-1207-3p	0.489172	0.666939	1	FOSL1
CCACUGA	hsa-miR-181a-2-3p	0.489172	0.666939	1	TK1
GAGCUAA	hsa-miR-610	0.489172	0.666939	1	VANGL1
GCAGGAC	hsa-miR-1286	0.489172	0.666939	1	PERP
GUGUGGC	hsa-miR-644a	0.489172	0.666939	1	SMAD7
GUUGGGA	hsa-miR-4425	0.489172	0.666939	1	MICA
UCAUGAU	hsa-miR-433-3p	0.489172	0.666939	1	LRIG3
UGCUUCA	hsa-miR-3977	0.489172	0.666939	1	MICB
CACAUGG	hsa-miR-4717-3p	0.494062	0.676467	1	TNFAIP8
GCAGCUC	hsa-miR-4660	0.494062	0.676467	1	PLK1
GUAACAG	hsa-miR-194-5p	0.494062	0.676467	1	CAV1
UUAUAUC	hsa-miR-6083	0.495763	0.82891	2	PMAIP1	WNT5A
UUUUUGC	hsa-miR-129-5p	0.497617	0.912277	4	RAB27A	DAB2	TTF2	BICC1
AAGAACU	hsa-miR-4511	0.498906	0.685994	1	BICC1
AAGUUGC	hsa-miR-495-5p	0.498906	0.685994	1	DEPDC1
GGGAGCC	hsa-miR-6827-5p	0.498906	0.685994	1	NUS1
UGGGAUG	hsa-miR-6728-5p	0.498906	0.685994	1	MICA
UGGGGAU	hsa-miR-6857-5p	0.498906	0.685994	1	THBS1
UGUAAUA	hsa-miR-2054	0.498906	0.685994	1	GPR176
UGUAUAA	hsa-miR-568	0.498906	0.685994	1	PMAIP1
GACACAU	hsa-miR-642a-3p/hsa-miR-642b-3p	0.503704	0.695522	1	EOGT
GCUACAA	hsa-miR-187-5p	0.503704	0.695522	1	VANGL1
UAUUGUC	hsa-miR-5701	0.503704	0.695522	1	SNAI2
UCAUACA	hsa-miR-485-3p/hsa-miR-539-3p	0.503704	0.695522	1	FLNB
UUGUUCU	hsa-miR-6739-3p	0.503704	0.695522	1	PHACTR2
UCACAUU	hsa-miR-23a-3p/hsa-miR-23b-3p/hsa-miR-23c/hsa-miR-130a-5p	0.507795	0.924187	4	TNFAIP8	CNN2	MET	RRAS2
UUUCAAC	hsa-miR-1305	0.507834	0.847965	2	DEPDC1	MYH9
ACAUAGA	hsa-miR-376c-3p	0.508456	0.70505	1	ELF4
AGAGUCU	hsa-miR-5007-5p	0.508456	0.70505	1	RAB27A
AUGCACC	hsa-miR-501-3p/hsa-miR-502-3p	0.508456	0.70505	1	AIM1
GAAGGUC	hsa-miR-493-3p	0.508456	0.70505	1	PAWR
GCCUUCC	hsa-miR-4297/hsa-miR-5581-5p	0.508456	0.70505	1	LACTB
UCAAACC	hsa-miR-6715b-3p	0.508456	0.70505	1	DEPDC1
AGGCUGA	hsa-miR-3929/hsa-miR-4419b/hsa-miR-4478	0.50982	0.926569	4	MICA	ITGA3	SRD5A1	MYH9
CAGCACU	hsa-miR-383-3p	0.511841	0.928951	4	ITGA5	PHACTR2	TRAM2	MICA
AAGACUC	hsa-miR-4432	0.513163	0.714577	1	PMAIP1
AUAGAGA	hsa-miR-3976	0.513163	0.714577	1	ELL2
AUUCAGG	hsa-miR-506-5p	0.513163	0.714577	1	SLC16A7
CUGAGCC	hsa-miR-1199-5p/hsa-miR-6751-3p	0.513163	0.714577	1	CD109
GAGUCUU	hsa-miR-924	0.513163	0.714577	1	SLFN5
UGAGGCG	hsa-miR-6765-5p	0.513163	0.714577	1	TPBG
CUCUUCA	hsa-miR-6515-3p	0.516765	0.862257	2	FHL2	BICC1
GGGGAAG	hsa-miR-4271/hsa-miR-4725-3p/hsa-miR-6780b-5p	0.516765	0.862257	2	NCEH1	FOSL1
UUUCACC	hsa-miR-5096	0.517375	0.911483	3	MSRB3	MICA	THBS1
CAUCCCC	hsa-miR-6729-3p	0.517825	0.724105	1	SRD5A1
AGUGCUG	hsa-miR-512-3p	0.519718	0.914659	3	MYH9	FXYD5	MASTL
ACUGUAG	hsa-miR-1183	0.522443	0.733633	1	ELL2
CUCUGAG	hsa-miR-3921/hsa-miR-4653-5p	0.522443	0.733633	1	SLFN5
CACCUCC	hsa-miR-1306-5p	0.522659	0.871784	2	MICA	LACTB
AGGAUUA	hsa-miR-3159	0.527017	0.74316	1	DEPDC1
AUGAUGA	hsa-miR-1272	0.527017	0.74316	1	GPX8
CUCAGUC	hsa-miR-4264	0.527017	0.74316	1	CEP55
AGAUGUG	hsa-miR-576-3p	0.531548	0.752688	1	PMAIP1
AUAGGCC	hsa-miR-1295b-3p	0.531548	0.752688	1	RBM24
AUCCCAA	hsa-miR-4733-5p	0.531548	0.752688	1	PAWR
GCAGGGC	hsa-miR-6132/hsa-miR-6836-5p	0.531548	0.752688	1	PHLDA2
AAGGAUU	hsa-miR-541-5p	0.536035	0.762216	1	TTF2
AAUAUGG	hsa-miR-5583-3p	0.536035	0.762216	1	PMAIP1
GGAAGGG	hsa-miR-3202	0.537185	0.895604	2	FOSL1	COL12A1
AAUGAUU	hsa-miR-580-5p	0.54048	0.771744	1	GPR176
GGGGUGU	hsa-miR-6747-5p	0.54048	0.771744	1	VANGL1
UAGGAGG	hsa-miR-4266	0.54048	0.771744	1	ITGA3
UCAUGUA	hsa-miR-6516-3p	0.54048	0.771744	1	CD55
GCUGGAG	hsa-miR-3135b	0.540531	0.943242	3	FHL2	PHLDA2	MASTL
UGCAGCU	hsa-miR-1301-3p/hsa-miR-5047	0.54291	0.905131	2	PLK1	PAWR
UUUGAGC	hsa-miR-8055	0.54291	0.905131	2	RAB27A	TTF2
GGAGUGU	hsa-miR-122-5p	0.543165	0.977542	5	TRAM2	AXL	MASTL	CDC42EP3	FHL2
AGAACAG	hsa-miR-4773	0.544882	0.781271	1	MICAL2
CACAAGG	hsa-miR-4457	0.544882	0.781271	1	ITGA3
CCCUUGU	hsa-miR-6780b-3p	0.544882	0.781271	1	MICA
GUCUGCC	hsa-miR-346	0.544882	0.781271	1	CNN2
GUCUUUC	hsa-miR-6830-3p	0.544882	0.781271	1	LOX
GUGACUG	hsa-miR-134-5p/hsa-miR-3118	0.544882	0.781271	1	ARHGAP18
UACAUGU	hsa-miR-4666a-5p	0.544882	0.781271	1	ELF4
UCAGCAG	hsa-miR-4291	0.544882	0.781271	1	TFAP2C
GGAGUGC	hsa-miR-504-3p	0.545086	0.949594	3	FHL2	MASTL	NUS1
AAAAGCA	hsa-miR-548e-5p	0.548587	0.914659	2	PHLDA2	LOX
CUCCCUG	hsa-miR-7113-3p	0.548587	0.914659	2	BNC2	STC2
UGAUCCA	hsa-miR-640	0.548587	0.914659	2	C9orf3	LACTB
AAACUGU	hsa-miR-548g-3p	0.549243	0.790799	1	ELL2
AUUCAGA	hsa-miR-892c-5p	0.549243	0.790799	1	SLC16A7
CUCUGCU	hsa-miR-6728-3p	0.549243	0.790799	1	GPX8
UUCUAUU	hsa-miR-4482-3p	0.549243	0.790799	1	CD109
GCUGGGU	hsa-miR-5589-5p	0.549616	0.955946	3	MYH9	FXYD5	TTF2
AGUGGUU	hsa-miR-140-5p	0.553562	0.800327	1	PHACTR2
GAGAGUG	hsa-miR-4693-3p	0.553562	0.800327	1	DAB2
UCUGGGA	hsa-miR-4314	0.553562	0.800327	1	NCEH1
GGAGGGA	hsa-miR-1249-5p/hsa-miR-6797-5p	0.554214	0.924187	2	TTF2	ITGA3
GGGGUUU	hsa-miR-193b-5p	0.554214	0.924187	2	FXYD5	MSRB3
AAAACCG	hsa-miR-548at-3p/hsa-miR-548ay-3p	0.55784	0.809854	1	TFAP2C
AUGGCUU	hsa-miR-135a-5p/hsa-miR-135b-5p	0.55784	0.809854	1	GPX8
CAGGGGG	hsa-miR-6798-5p	0.55784	0.809854	1	MICB
CUAUUUC	hsa-miR-138-2-3p	0.55784	0.809854	1	TENM3
CUGGGGA	hsa-miR-4667-5p/hsa-miR-4700-5p/hsa-miR-8089	0.55784	0.809854	1	NCEH1
GCCCUCC	hsa-miR-4290	0.55784	0.809854	1	SMAD3
UCUCACC	hsa-miR-1229-3p	0.559793	0.933714	2	ITGA5	CEP55
AAACUGC	hsa-miR-548av-3p	0.562077	0.819382	1	ELL2
AUUCAUU	hsa-miR-664a-3p	0.566274	0.82891	1	CD55
CACCAGG	hsa-miR-4733-3p	0.566274	0.82891	1	PHACTR2
GCUACAG	hsa-miR-548v	0.566274	0.82891	1	VANGL1
GGGCCAG	hsa-miR-4640-5p/hsa-miR-4726-5p	0.566274	0.82891	1	FXYD5
GGGGGUG	hsa-miR-6752-5p/hsa-miR-6842-5p/hsa-miR-7110-5p	0.566274	0.82891	1	VANGL1
UGCAGGC	hsa-miR-6511b-5p/hsa-miR-6811-5p	0.566274	0.82891	1	PERP
UGGGGGG	hsa-miR-7109-5p	0.566274	0.82891	1	FOSL1
CCCUUUU	hsa-miR-6832-3p	0.567471	0.981353	3	SNAI2	MICA	STC2
UCUCUUU	hsa-miR-4753-3p	0.569672	0.984529	3	CD55	FHL2	TTF2
AGCACCC	hsa-miR-6871-3p	0.570431	0.838437	1	ULBP2
CAGUAUU	hsa-miR-16-1-3p	0.570431	0.838437	1	CPS1
UAAGCAG	hsa-miR-6792-5p	0.570431	0.838437	1	CEP55
UGUGAAG	hsa-miR-3611	0.570431	0.838437	1	PAWR
UUCCUAG	hsa-miR-384	0.570431	0.838437	1	GULP1
AGGGCAG	hsa-miR-4436b-3p/hsa-miR-4632-5p/hsa-miR-6735-5p/hsa-miR-6879-5p/hsa-miR-7843-5p	0.574549	0.847965	1	NABP1
UGUACAG	hsa-let-7a-2-3p/hsa-let-7g-3p	0.574549	0.847965	1	FHL2
AAGUGCU	hsa-miR-302a-3p/hsa-miR-302b-3p/hsa-miR-302c-3p.1/hsa-miR-302d-3p/hsa-miR-302e/hsa-miR-372-3p/hsa-miR-373-3p/hsa-miR-520a-3p/hsa-miR-520b/hsa-miR-520c-3p/hsa-miR-520d-3p/hsa-miR-520e	0.575771	1.01375	5	MASTL	MYH9	FXYD5	MICA	EPHA2
AAACCAC	hsa-miR-497-3p	0.578627	0.857493	1	TK1
GCCCGCC	hsa-miR-4707-3p	0.578627	0.857493	1	MICA
CCCAGGA	hsa-miR-6840-3p	0.580577	1.00041	3	MICA	RAB27A	ITGA3
AGGGAGG	hsa-miR-1321/hsa-miR-4739/hsa-miR-4756-5p	0.581611	0.971825	2	THBS1	TTF2
AAUGUGA	hsa-miR-8066	0.582666	0.867021	1	PAWR
AUGUGCC	hsa-miR-455-5p	0.582666	0.867021	1	BNC2
CAGGGUU	hsa-miR-6823-5p	0.582666	0.867021	1	MICA
GUAGUGA	hsa-miR-6073	0.582666	0.867021	1	ELL2
CCAGGAG	hsa-miR-665	0.584151	1.02327	5	ITGA3	MICA	SRD5A1	CPA4	MYH9
AGAGCAG	hsa-miR-2278	0.586667	0.876548	1	BNC2
CUGUCAU	hsa-miR-215-3p	0.59063	0.886076	1	MASTL
GGGGUGC	hsa-miR-342-5p/hsa-miR-4664-5p	0.59063	0.886076	1	MICAL2
GUUCAUG	hsa-miR-1206	0.59063	0.886076	1	SRD5A1
UGUCUUU	hsa-miR-511-5p	0.59063	0.886076	1	LOX
GCUGGGG	hsa-miR-4731-5p	0.591309	1.01629	3	TTF2	FXYD5	MYH9
UUGGGAC	hsa-miR-3122/hsa-miR-3913-5p	0.593435	1.01946	3	MYH9	SYNC	ITGA3
AAGACAU	hsa-miR-641/hsa-miR-3617-5p	0.594555	0.895604	1	NUS1
AAGGCCA	hsa-miR-4753-5p	0.594555	0.895604	1	ELL2
AGCCACA	hsa-miR-449b-3p	0.594555	0.895604	1	CD109
CAGGAGG	hsa-miR-4459	0.594848	1.03137	4	SMAD7	MICA	SLC25A43	CAV1
CCAGCCU	hsa-miR-6849-3p	0.597377	1.03852	5	C9orf3	MICA	CLMP	TK1	VEGFC
AAAGGCC	hsa-miR-6768-3p	0.598443	0.905131	1	ELL2
AGUGCUU	hsa-miR-302c-3p.2/hsa-miR-520f-3p	0.598443	0.905131	1	MICA
CAUUUUU	hsa-miR-153-5p	0.600047	1.00517	2	PERP	SLFN5
CUCAGCU	hsa-miR-6787-3p	0.600047	1.00517	2	MICA	TNFAIP8
CAGUGGG	hsa-miR-194-3p	0.602294	0.914659	1	LOXL2
UGGGGAA	hsa-miR-2110	0.602294	0.914659	1	NCEH1
AUUACAG	hsa-miR-6504-3p	0.606038	1.03852	3	MICA	ADORA2B	MASTL
AAAGUCC	hsa-miR-6507-3p	0.606108	0.924187	1	BAG2
AUACAAU	hsa-miR-4666a-3p	0.606108	0.924187	1	ITGA3
GUGCAGC	hsa-miR-3944-5p	0.606108	0.924187	1	ELF4
GUGCUUG	hsa-miR-636	0.606108	0.924187	1	MICA
UGAGACU	hsa-miR-3672/hsa-miR-6864-3p	0.607761	1.01946	2	SLFN5	RAB27A
CCUGCUG	hsa-miR-370-3p/hsa-miR-6893-3p	0.609886	0.933714	1	C9orf3
CUGAGAA	hsa-miR-4251	0.609886	0.933714	1	MICAL2
GAGGAAC	hsa-miR-3928-3p	0.609886	0.933714	1	PERP
UGGUCUC	hsa-miR-6843-3p/hsa-miR-6848-3p	0.615363	1.03376	2	MSRB3	C9orf3
AAAUGGU	hsa-miR-224-3p/hsa-miR-522-3p	0.617334	0.95277	1	CPS1
CAGAGAU	hsa-miR-4756-3p	0.617334	0.95277	1	SDC1
GGGUGGU	hsa-miR-1293/hsa-miR-4483	0.617334	0.95277	1	SGMS2
GGUGAGG	hsa-miR-4710	0.617334	0.95277	1	CPA4
AAGUAGC	hsa-miR-562	0.621005	0.962298	1	MET
UGGAAAG	hsa-miR-3978	0.621005	0.962298	1	STC2
CUCUUUC	hsa-miR-130b-5p	0.624458	1.0671	3	CD55	TTF2	BAG2
GAGCAGA	hsa-miR-4468	0.624641	0.971825	1	CAV1
GGCGGAG	hsa-miR-25-5p	0.624641	0.971825	1	MICAL2
UGCCACC	hsa-miR-4715-3p	0.624641	0.971825	1	CPA4
UGGCAGG	hsa-miR-7150	0.624641	0.971825	1	S100A2
UUCCAUA	hsa-miR-587	0.624641	0.971825	1	PMAIP1
UGGGAGA	hsa-miR-30c-1-3p/hsa-miR-30c-2-3p/hsa-miR-6788-5p	0.627054	1.07425	4	ITGA3	MYH9	SRD5A1	TRAM2
UGGCCAU	hsa-miR-3187-3p	0.627783	1.05757	2	PLK2	EPHA2
CCAGGGA	hsa-miR-7113-5p	0.628242	0.981353	1	TTF2
CCCCACU	hsa-miR-4286	0.628242	0.981353	1	SLFN5
UAAGGCA	hsa-miR-124-3p.2/hsa-miR-506-3p	0.628242	0.981353	1	SNAI2
UUCUGAU	hsa-miR-4762-3p	0.628242	0.981353	1	WNT5A
AUCCCUU	hsa-miR-188-5p/hsa-miR-6866-3p	0.631809	0.990881	1	MICA
UCAGCCA	hsa-miR-3157-5p	0.631809	0.990881	1	MASTL
UGGUUUC	hsa-miR-29b-2-5p	0.631809	0.990881	1	LOXL2
AAAUCCC	hsa-miR-605-5p	0.635342	1.00041	1	CEP55
GGUAGAG	hsa-miR-4451	0.635342	1.00041	1	CPA4
UUGGGAU	hsa-miR-6513-5p	0.636411	1.08616	3	ITGA3	MYH9	MICA
CUGGCCA	hsa-miR-3190-5p	0.637496	1.07663	2	FHL2	PHLDA2
CAAAACU	hsa-miR-548o-3p/hsa-miR-1323	0.638842	1.00994	1	DAB2
GAGACUG	hsa-miR-873-3p	0.638842	1.00994	1	BNC2
UCAUAGA	hsa-miR-376a-3p/hsa-miR-376b-3p	0.638842	1.00994	1	SMAD7
UCUUUGU	hsa-miR-6844	0.638842	1.00994	1	CPA4
AUUGCAC	hsa-miR-25-3p/hsa-miR-32-5p/hsa-miR-92a-3p/hsa-miR-92b-3p/hsa-miR-363-3p/hsa-miR-367-3p	0.639793	1.06329	15	PAWR	TRAM2	AIM1	ELF4	NAT1	SMAD7	GULP1	NUS1	THBS1	ITGA5	MYH9	HS3ST3A1	WNT5A	FLNB	SMAD3
UAGAGGA	hsa-miR-877-5p	0.639893	1.08139	2	PLK1	ELF4
AGCCUCU	hsa-miR-6819-3p/hsa-miR-6877-3p	0.642308	1.01946	1	PHLDA2
GUCACCC	hsa-miR-6879-3p	0.642308	1.01946	1	MASTL
UGAGUAG	hsa-miR-6869-5p	0.642308	1.01946	1	PAWR
UGGGUGA	hsa-miR-1262/hsa-miR-4701-3p/hsa-miR-6736-5p	0.642308	1.01946	1	SGMS2
AAGUUGU	hsa-miR-382-5p	0.645741	1.02899	1	GPR176
UGAAGUG	hsa-miR-573/hsa-miR-3616-5p	0.645741	1.02899	1	SMAD7
CACACUU	hsa-miR-216b-3p	0.649141	1.03852	1	ADORA2B
CACCUGG	hsa-miR-6765-3p	0.649141	1.03852	1	MICA
CUUUAAC	hsa-miR-302b-5p/hsa-miR-302d-5p	0.649141	1.03852	1	EPHA2
UGUGCGU	hsa-miR-210-3p	0.649141	1.03852	1	BDNF
AGGAGGC	hsa-miR-4695-5p	0.651693	1.10521	2	CPA4	ITGA3
GGAGGCA	hsa-miR-650/hsa-miR-3612	0.651693	1.10521	2	THBS1	CPA4
AGGAGAU	hsa-miR-6888-5p	0.652509	1.04805	1	TRAM2
AGGAGCU	hsa-miR-28-5p/hsa-miR-708-5p/hsa-miR-3139	0.652509	1.04805	1	SRD5A1
CUCUGAA	hsa-miR-146a-3p	0.652509	1.04805	1	SLFN5
UGAGGAA	hsa-miR-3915	0.652509	1.04805	1	PERP
UUGAGGC	hsa-miR-1304-5p	0.652509	1.04805	1	TPBG
UCUUGAG	hsa-miR-526b-5p	0.654017	1.10998	2	SLC25A43	WNT5A
AAGGAGG	hsa-miR-3173-3p/hsa-miR-6891-5p	0.655845	1.05757	1	ITGA3
AGCCAGU	hsa-miR-575/hsa-miR-4676-5p	0.655845	1.05757	1	MSRB3
UAGGGCC	hsa-miR-1296-5p	0.655845	1.05757	1	MYH9
UGAAGAG	hsa-miR-4709-3p	0.655845	1.05757	1	CPS1
CCCUCCU	hsa-miR-4667-3p	0.656328	1.11474	2	ITGA5	SRD5A1
CAUCCUG	hsa-miR-4793-5p	0.659148	1.0671	1	C9orf3
CCUUUGC	hsa-miR-3121-5p	0.659148	1.0671	1	SLFN5
CUGUCAC	hsa-miR-6773-3p	0.659148	1.0671	1	MASTL
GAAAGGG	hsa-miR-5681a	0.659148	1.0671	1	HOXC6
AAAGGCA	hsa-miR-548an	0.662421	1.07663	1	VANGL1
UAAGAAG	hsa-miR-3653-3p	0.662421	1.07663	1	CEP55
AGCAGCG	hsa-miR-503-5p	0.663187	1.12903	2	ANLN	SMAD7
GUAGAGA	hsa-miR-6832-5p	0.663187	1.12903	2	CPA4	MICA
AAGGAGA	hsa-miR-4428	0.665662	1.08616	1	TRAM2
CAGGCAG	hsa-miR-4514/hsa-miR-4692	0.665662	1.08616	1	CAV1
GGGGGAU	hsa-miR-4525/hsa-miR-5010-5p	0.665662	1.08616	1	FOSL1
UGGAAGC	hsa-miR-6079	0.665662	1.08616	1	COL12A1
UUUUACC	hsa-miR-2681-5p	0.665662	1.08616	1	RRAS2
CCAUGCC	hsa-miR-6872-3p	0.668873	1.09569	1	ADORA2B
UAUACAA	hsa-let-7a-3p/hsa-let-7b-3p/hsa-let-7f-1-3p/hsa-miR-98-3p	0.668873	1.09569	1	ITGA3
CUGUUGA	hsa-miR-1267	0.672052	1.10521	1	PAWR
UGGGGAG	hsa-miR-3150a-3p/hsa-miR-6763-5p	0.672052	1.10521	1	HOXC6
CCACUGC	hsa-miR-1273g-3p	0.672513	1.1465	3	CLMP	VEGFC	THBS1
AUAUUAU	hsa-miR-656-3p	0.675202	1.11474	1	CD55
UUCAGAU	hsa-miR-3942-3p	0.675202	1.11474	1	MICA
UGGCCAA	hsa-miR-548s	0.676158	1.15285	3	FHL2	PHLDA2	EPHA2
AGCCAGC	hsa-miR-6858-3p	0.678321	1.12427	1	MSRB3
GGCCAAA	hsa-miR-3926	0.680946	1.16714	2	FHL2	PHLDA2
CAGAGGA	hsa-miR-6847-5p	0.681411	1.1338	1	MICA
UACAGUU	hsa-miR-582-5p	0.681411	1.1338	1	RAB27A
CUCCCAA	hsa-miR-150-5p	0.681778	1.15285	4	MICA	MASTL	MYH9	FXYD5
UUUGCUU	hsa-miR-6885-3p	0.684471	1.14332	1	TTF2
UAUACAC	hsa-miR-4789-5p	0.687408	1.18143	2	IRS1	CTGF
CAGUGUG	hsa-miR-4302	0.687502	1.15285	1	THBS1
UGGGGUU	hsa-miR-3170/hsa-miR-6855-5p	0.687502	1.15285	1	FXYD5
AAAGUUA	hsa-miR-548at-5p	0.690504	1.16238	1	NT5DC1
CCAGGCA	hsa-miR-4645-5p/hsa-miR-4673	0.690504	1.16238	1	CAV1
GGCAGGU	hsa-miR-4736	0.693478	1.17191	1	S100A2
UGGCCCU	hsa-miR-328-3p	0.693478	1.17191	1	SKA1
UGGGGGA	hsa-miR-1275/hsa-miR-4665-5p	0.693478	1.17191	1	FOSL1
UUCCCUU	hsa-miR-4755-5p/hsa-miR-5006-3p	0.693762	1.19573	2	MICA	BAG2
UUCUUCC	hsa-miR-6875-3p	0.695857	1.20049	2	BICC1	IL15
GAAGUGG	hsa-miR-4795-5p	0.696423	1.18143	1	SMAD7
GGGUGGA	hsa-miR-363-5p/hsa-miR-6745	0.696423	1.18143	1	SGMS2
GUCUUGC	hsa-miR-431-5p	0.696423	1.18143	1	SLC25A43
CUCCAAA	hsa-miR-519d-5p	0.69934	1.19096	1	SKA1
UGCAGCC	hsa-miR-7156-3p	0.69934	1.19096	1	PAWR
UUCCAGA	hsa-miR-3180-5p	0.69934	1.19096	1	C9orf3
CCCCCAG	hsa-miR-361-3p	0.702229	1.20049	1	TTF2
GAAACAU	hsa-miR-494-3p	0.702229	1.20049	1	SDC1
UUAAGAA	hsa-miR-3658	0.702229	1.20049	1	CEP55
UCCAGCC	hsa-miR-6512-3p/hsa-miR-6720-5p	0.704251	1.20367	3	TK1	VEGFC	CLMP
GAGGCCG	hsa-miR-6089	0.705091	1.21002	1	C9orf3
AAAUCAA	hsa-miR-551b-5p	0.707925	1.21955	1	COL12A1
ACUUUUC	hsa-miR-5003-3p	0.707925	1.21955	1	ADORA2B
CAUUUAU	hsa-miR-4729	0.707925	1.21955	1	SLC16A7
GUGGGGG	hsa-miR-4447/hsa-miR-4472	0.707925	1.21955	1	FOSL1
CUCUCCU	hsa-miR-6845-3p	0.712193	1.2386	2	STC2	SKA1
CUCAGGA	hsa-miR-3664-3p	0.713513	1.2386	1	SMAD7
UCUGUCU	hsa-miR-6888-3p	0.713513	1.2386	1	LOX
CUGUCUG	hsa-miR-3120-5p	0.716267	1.24813	1	LOX
GUGGAAG	hsa-miR-3190-3p	0.716267	1.24813	1	CD55
CUGAGGC	hsa-miR-4649-3p	0.717592	1.22907	3	SRD5A1	MICA	MYH9
AUGACAC	hsa-miR-425-5p	0.718994	1.25766	1	EOGT
GGAAGCC	hsa-miR-671-5p	0.718994	1.25766	1	MYH9
GGGGCAG	hsa-miR-486-3p	0.721696	1.26718	1	ARHGAP18
GGGUGUG	hsa-miR-4455	0.721696	1.26718	1	VANGL1
ACUCUGU	hsa-miR-3664-5p	0.724372	1.27671	1	SRD5A1
CAGCAGA	hsa-miR-922	0.724372	1.27671	1	TFAP2C
GGGGAGC	hsa-miR-939-5p/hsa-miR-1343-5p	0.724372	1.27671	1	HOXC6
UCCCAGC	hsa-miR-7977	0.726277	1.20621	5	SRD5A1	MYH9	MICA	CD55	LRIG3
GGGGGAG	hsa-miR-4723-5p/hsa-miR-5698/hsa-miR-6870-5p/hsa-miR-7111-5p	0.728883	1.2513	3	ITGA3	FOSL1	FHL2
CCCUGAG	hsa-miR-125a-5p/hsa-miR-125b-5p/hsa-miR-4319	0.729313	1.22907	4	FBN1	STC2	PMAIP1	LACTB
UUAACAU	hsa-miR-302c-5p	0.729647	1.29577	1	EPHA2
CAGGCUC	hsa-miR-484/hsa-miR-3155a/hsa-miR-3155b	0.729793	1.18416	7	ITGA5	NUS1	TCF19	SPHK1	DCBLD1	FLNB	MYH9
ACAUUCA	hsa-miR-181a-5p/hsa-miR-181b-5p/hsa-miR-181c-5p/hsa-miR-181d-5p/hsa-miR-4262	0.730104	1.21192	5	SNAI2	PHACTR2	TWIST1	BAG2	PMAIP1
UAGCCAA	hsa-miR-4662a-5p	0.732247	1.30529	1	MSRB3
UCCUGAG	hsa-miR-1200	0.732247	1.30529	1	CPS1
CCCCUGG	hsa-miR-331-3p	0.733614	1.26083	3	DEPDC1	MYH9	PMAIP1
UUCUUGU	hsa-miR-578	0.734822	1.31482	1	WNT5A
GAGCCGA	hsa-miR-4537	0.737372	1.32435	1	THBS1
UUCCCCC	hsa-miR-3679-3p	0.737372	1.32435	1	TENM3
GAGGCGG	hsa-miR-6087	0.739898	1.33388	1	C9orf3
UGGCUCU	hsa-miR-8057	0.739898	1.33388	1	MASTL
CCAGUGU	hsa-miR-199a-5p/hsa-miR-199b-5p	0.7424	1.34341	1	CAV1
GACCUCG	hsa-miR-6790-3p	0.744493	1.31959	2	C9orf3	LACTB
AAAGUAC	hsa-miR-548av-5p/hsa-miR-548k/hsa-miR-8054	0.744879	1.35293	1	CPS1
CUGCAGU	hsa-miR-17-3p	0.744879	1.35293	1	BNC2
AAAAACC	hsa-miR-548ac/hsa-miR-548bb-3p/hsa-miR-548d-3p/hsa-miR-548h-3p/hsa-miR-548z	0.746293	1.32435	2	EDIL3	SLC25A43
AGGCAGG	hsa-miR-940/hsa-miR-6808-5p/hsa-miR-6893-5p	0.747062	1.26004	4	VANGL1	MYH9	MICA	EPHA2
AUGGCGC	hsa-miR-652-3p	0.747333	1.36246	1	MASTL
CCAGCUC	hsa-miR-4267	0.747333	1.36246	1	MYH9
UCUCCUC	hsa-miR-4279	0.747421	1.28942	3	LACTB	RAB27A	SMAGP
GACCUCU	hsa-miR-6821-3p	0.749862	1.33388	2	LACTB	C9orf3
CUCCUGC	hsa-miR-1976	0.751896	1.29894	3	C9orf3	SMAGP	LACTB
AGGGAAG	hsa-miR-9500	0.752172	1.38152	1	TTF2
UGCAAAG	hsa-miR-518a-5p/hsa-miR-527	0.752172	1.38152	1	NUS1
GCGGGGC	hsa-miR-744-5p	0.753373	1.30212	3	CNN2	COL5A1	NCEH1
CAAGUGU	hsa-miR-6513-3p	0.761575	1.41963	1	MICA
UCCCCUC	hsa-miR-6826-3p	0.761575	1.41963	1	GPR176
ACACAUA	hsa-miR-4789-3p	0.763711	1.37199	2	IRS1	VANGL1
GCAUCCC	hsa-miR-324-5p	0.765395	1.37675	2	CLMP	VANGL1
CUCCCAU	hsa-miR-2116-3p	0.768394	1.44821	1	PERP
CACUUGU	hsa-miR-6500-3p	0.770624	1.45774	1	LRIG3
AGAGGGA	hsa-miR-6873-5p	0.772832	1.46727	1	PERP
GAGAUUG	hsa-miR-5186	0.77502	1.47679	1	MASTL
CUGCACU	hsa-miR-4793-3p	0.775284	1.40534	2	CLMP	VEGFC
ACAGGCU	hsa-miR-4438	0.776896	1.4101	2	MASTL	FHL2
UUGAAAC	hsa-miR-510-3p	0.777186	1.48632	1	BNC2
UUGUAUG	hsa-miR-3149	0.777186	1.48632	1	THBS1
GGAGAAG	hsa-miR-4434/hsa-miR-4516/hsa-miR-5703	0.779332	1.49585	1	COL5A1
AAAGAGA	hsa-miR-4311	0.785646	1.52443	1	IRS1
CCCUUCU	hsa-miR-5088-3p	0.787711	1.53396	1	SRD5A1
GAGGCUG	hsa-miR-485-5p/hsa-miR-6884-5p	0.788078	1.38152	3	MICA	SRD5A1	ITGA3
GGAAAAG	hsa-miR-6124	0.789756	1.54349	1	CD55
CACUUGG	hsa-miR-3614-5p	0.795775	1.57207	1	LRIG3
GUUGCCU	hsa-miR-4423-5p	0.795775	1.57207	1	DEPDC1
AACAAAC	hsa-miR-495-3p/hsa-miR-5688	0.797743	1.5816	1	IL15
CCCCUCC	hsa-miR-6887-3p	0.797743	1.5816	1	ITGA5
AGGUAGA	hsa-miR-3927-3p/hsa-miR-6831-5p	0.799692	1.59113	1	CPA4
CUGGGAG	hsa-miR-3192-5p	0.799692	1.59113	1	TRAM2
GGAAGGA	hsa-miR-4533	0.799692	1.59113	1	COL12A1
GCCACUG	hsa-miR-4252	0.799903	1.48156	2	VEGFC	CLMP
GUGCAGU	hsa-miR-143-5p	0.802808	1.49108	2	ELF4	FHL2
GCCUGUC	hsa-miR-214-5p	0.805428	1.61971	1	BAG2
CACCCAG	hsa-miR-500b-3p	0.807303	1.62924	1	MASTL
CUAAUUU	hsa-miR-4735-5p	0.809161	1.63876	1	GPX8
UCUGCCU	hsa-miR-5001-3p	0.809161	1.63876	1	CPS1
AAGGCAG	hsa-miR-3714	0.811001	1.64829	1	VANGL1
GCCUGUG	hsa-miR-6811-3p	0.811001	1.64829	1	BAG2
GGGGGAA	hsa-miR-625-5p	0.811001	1.64829	1	FOSL1
AAAGAAC	hsa-miR-3133	0.812823	1.65782	1	EPHA2
AGACAGG	hsa-miR-4524b-3p	0.812823	1.65782	1	MICA
GGCUCUG	hsa-miR-760	0.812823	1.65782	1	MICB
GAGGUUG	hsa-miR-377-5p/hsa-miR-6086	0.819469	1.54825	2	THBS1	CPA4
CCCCUUC	hsa-miR-3127-3p/hsa-miR-6756-3p	0.819939	1.69593	1	GPR176
UAGCAGC	hsa-miR-4524a-5p/hsa-miR-4524b-5p	0.819939	1.69593	1	SMAD7
UCCUUCU	hsa-miR-6868-3p	0.819939	1.69593	1	TTF2
GGGAGGA	hsa-miR-7106-5p	0.82077	1.4101	4	COL5A1	MYH9	FOSL1	ITGA3
CUGCCCC	hsa-miR-324-3p/hsa-miR-1913	0.822121	1.55778	2	CPS1	MYH9
UUUGCAA	hsa-miR-450b-5p	0.823395	1.71499	1	PHLDA2
UGCACUC	hsa-miR-7703	0.824738	1.56731	2	VEGFC	CLMP
CCUCUUC	hsa-miR-877-3p	0.824794	1.41963	4	PROCR	NUS1	CLMP	MYH9
AAAUUUC	hsa-miR-513a-3p/hsa-miR-513c-3p/hsa-miR-3606-3p	0.825099	1.72451	1	STC2
CCCUCCG	hsa-miR-1470	0.825099	1.72451	1	SRD5A1
GAAUUGC	hsa-miR-219b-3p	0.825099	1.72451	1	CNN2
GCCUCCC	hsa-miR-6778-3p	0.825788	1.42201	4	MICA	FXYD5	RAB27A	LACTB
CUGGGCA	hsa-miR-612/hsa-miR-1285-3p/hsa-miR-3187-5p/hsa-miR-5189-5p/hsa-miR-6860	0.826786	1.73404	1	VEGFC
GAGGAGA	hsa-miR-3150b-3p/hsa-miR-4784	0.826786	1.73404	1	FOSL1
CUCCAGC	hsa-miR-766-3p	0.828741	1.4895	3	VEGFC	TK1	CLMP
AAUUCUC	hsa-miR-5571-5p	0.831751	1.76262	1	TFAP2C
UUGGGAA	hsa-miR-450a-1-3p	0.832385	1.59589	2	ITGA3	MYH9
UUGGCAC	hsa-miR-96-5p/hsa-miR-1271-5p	0.833375	1.77215	1	SNAI2
UGGGAUU	hsa-miR-5089-5p	0.83363	1.60065	2	MICA	TTF2
CAUUUUC	hsa-miR-1250-3p	0.836575	1.79121	1	SLFN5
GGCAGGG	hsa-miR-1207-5p/hsa-miR-4763-3p	0.838152	1.80073	1	S100A2
AGGUAGU	hsa-miR-196a-5p/hsa-miR-196b-5p	0.842116	1.634	2	LRIG3	BCAR3
AAAGUAA	hsa-miR-548a-5p/hsa-miR-548ab/hsa-miR-548ad-5p/hsa-miR-548ae-5p/hsa-miR-548ak/hsa-miR-548am-5p/hsa-miR-548ap-5p/hsa-miR-548aq-5p/hsa-miR-548ar-5p/hsa-miR-548as-5p/hsa-miR-548au-5p/hsa-miR-548ay-5p/hsa-miR-548b-5p/hsa-miR-548bb-5p/hsa-miR-548c-5p/hsa-miR-548d-5p/hsa-miR-548h-5p/hsa-miR-548i/hsa-miR-548j-5p/hsa-miR-548o-5p/hsa-miR-548w/hsa-miR-548y/hsa-miR-559	0.842794	1.82932	1	PVRL3
ACUCCAG	hsa-miR-508-5p	0.846788	1.65306	2	CLMP	VEGFC
GGGAGGG	hsa-miR-149-3p/hsa-miR-4728-5p/hsa-miR-6785-5p/hsa-miR-6883-5p	0.847409	1.47679	4	TTF2	MYH9	ITGA3	COL5A1
CAGCUAC	hsa-miR-5690	0.850238	1.87696	1	SRD5A1
CAGGAGA	hsa-miR-4768-3p	0.850398	1.55619	3	MYH9	SMAD7	MICA
GAGACCU	hsa-miR-769-5p	0.851684	1.88648	1	SLFN5
GGGAGGU	hsa-miR-6799-5p	0.854245	1.56889	3	ITGA3	MYH9	COL5A1
UGGGAGG	hsa-miR-30b-3p/hsa-miR-1273h-5p/hsa-miR-3689a-3p/hsa-miR-3689b-3p/hsa-miR-3689c/hsa-miR-6779-5p/hsa-miR-6780a-5p	0.866162	1.61018	3	COL5A1	MYH9	ITGA3
CACCAGC	hsa-miR-1226-3p	0.866707	1.99129	1	TBX3
CCUCUCU	hsa-miR-3183/hsa-miR-4723-3p/hsa-miR-6769b-3p	0.866707	1.99129	1	BNC2
UUCAAAU	hsa-miR-607	0.866707	1.99129	1	DEPDC1
UGCUUGA	hsa-miR-1273e	0.867322	1.74357	2	MICA	ITGA3
AGGAGGG	hsa-miR-4779	0.867995	2.00082	1	ITGA3
CCUUCCC	hsa-miR-6734-3p	0.867995	2.00082	1	NT5DC1
GCUGGUC	hsa-miR-6131	0.869271	2.01034	1	IL7R
CCUUCCU	hsa-miR-3667-3p	0.870534	2.01987	1	NT5DC1
UCCUGAC	hsa-miR-378a-5p	0.876146	1.78644	2	C9orf3	LACTB
CAGCUCC	hsa-miR-6736-3p	0.877866	2.07704	1	MICA
CUCGGCG	hsa-miR-1307-3p	0.879047	2.08657	1	RAB27A
GGAAAAA	hsa-miR-3148	0.880217	2.09609	1	CD55
CUGGCUC	hsa-miR-149-5p	0.881727	1.81503	2	SDC1	MYH9
CUCGGCU	hsa-miR-4638-5p	0.882523	2.11515	1	RAB27A
UUUCCCU	hsa-miR-4446-5p	0.883659	2.12468	1	BAG2
CUGGGAU	hsa-miR-619-5p/hsa-miR-6506-5p	0.88443	1.82932	2	MICA	TTF2
CGGCUCU	hsa-miR-6741-3p	0.8859	2.14373	1	RAB27A
UCCCUUG	hsa-miR-623	0.887004	2.15326	1	MICA
GAGGGAG	hsa-miR-4419a/hsa-miR-4510/hsa-miR-6127/hsa-miR-6129/hsa-miR-6130/hsa-miR-6133	0.888097	2.16279	1	HOXC6
UGGCCAG	hsa-miR-4435	0.891315	2.19137	1	EPHA2
CUCCUGA	hsa-miR-3653-5p	0.893391	1.71816	3	LACTB	C9orf3	SMAGP
AAAACUU	hsa-miR-5582-3p	0.89444	2.21995	1	SNAI2
AGCAGCU	hsa-miR-646	0.896475	2.23901	1	SMAD7
UUGGGAG	hsa-miR-887-5p	0.898705	1.9103	2	MYH9	ITGA3
UGGCCAC	hsa-miR-588/hsa-miR-4701-5p	0.900427	2.27712	1	EPHA2
CCUGCCU	hsa-miR-6747-3p	0.907054	1.96271	2	LACTB	DEPDC1
CACUGCC	hsa-miR-6890-3p	0.920619	2.05798	2	RAB27A	MICA
AAAGAAU	hsa-miR-186-5p	0.921635	1.73642	4	PMAIP1	WNT5A	EPHA2	DEPDC1
CUCACUG	hsa-miR-1304-3p	0.928989	2.12468	2	RAB27A	MICA
GGAGGAG	hsa-miR-765	0.930568	2.62964	1	FOSL1
GCCUCCU	hsa-miR-6791-3p/hsa-miR-6829-3p	0.932571	2.65823	1	SMAGP
CUCCCUC	hsa-miR-4469	0.943991	2.83925	1	STC2
CAGUGGC	hsa-miR-5693	0.945609	2.86784	1	FHL2
AGGCAGA	hsa-miR-1910-3p/hsa-miR-6511a-5p	0.946138	2.87736	1	THBS1
CUGCAAC	hsa-miR-4772-3p	0.951155	2.97264	1	MICA
AAGUGCA	hsa-miR-519a-3p/hsa-miR-519b-3p/hsa-miR-519c-3p	0.958235	3.12509	1	NABP1
GCCUGGG	hsa-miR-661	0.958642	3.13461	1	VEGFC
GCAGUGU	hsa-miR-6499-3p	0.964167	2.52484	2	THBS1	FHL2
CCUGCCA	hsa-miR-4722-3p/hsa-miR-6727-3p	0.972336	3.52525	1	LACTB
CCGAGCC	hsa-miR-615-3p	0.973803	2.12468	4	SVIL	SGMS2	ELF4	VANGL1
GCUACAU	hsa-miR-221-3p/hsa-miR-222-3p	0.983061	2.94882	2	VANGL1	PLP2
GGCUCAC	hsa-miR-4284	0.983061	2.94882	2	RAB27A	MYH9
GGCUCAG	hsa-miR-24-3p	0.996369	3.78726	2	DEPDC1	MYH9
AAAGCUG	hsa-miR-320a/hsa-miR-320b/hsa-miR-320c/hsa-miR-320d/hsa-miR-4429	0.997163	5.71662	1	MET
CAAGAGC	hsa-miR-335-5p	0.999917	2.47911	10	GULP1	SMAD3	SLFN5	CCPG1	LOXL1	TOX2	DAB2	SVIL	LOX	HOXC6
